# Supplementary material for: 7-(tert-Butyl­diphenyl­sil­yloxy)-2,2-dimethyl-1-benzofuran-3(2H)-one
Source: Acta Crystallogr Sect E Struct Rep Online. 2011 Jan 12;67(Pt 2):o375. doi: 10.1107/S1600536810054462 (PMC3051744; doi:10.1107/S1600536810054462)
Supplement: Supplementary file 1 [file e-67-0o375-sup1.cif]

##############################################################################
###                                                                        ###
###        Electronic paper (Acta Crystallographica Section E)             ###
###                                                                        ###
##############################################################################
#                                                                            #
# This CIF contains the data in a paper accepted for publication in Acta     #
# Crystallographica Section E. It conforms to the requirements of Notes      #
# for Authors for Section E, and has been peer reviewed under the auspices   #
# of the IUCr Commission on Journals.                                        #
#                                                                            #
# Full details of the Crystallographic Information File format               #
# are given in the paper "The Crystallographic Information File (CIF):       #
# a New Standard Archive File for Crystallography" by S. R. Hall, F. H.      #
# Allen and I. D. Brown [Acta Cryst. (1991), A47, 655-685].                  #
#                                                                            #
# The current version of the core CIF dictionary is obtainable from          #
# ftp://ftp.iucr.org/pub/cif_core.dic. The current version number is 2.4.    #
#                                                                            #
# Software is freely available for graphical display of the structure(s) in  #
# this CIF.  For information consult the CIF home page http://www.iucr.org/  #
# cif/home.html                                                              #
#                                                                            #
# This file may be used for bona fide research purposes within the           #
# scientific community so long as proper attribution is given to the journal # 
# article from which it was obtained.                                        #
#                                                                            #
##############################################################################
                                             
data_I
_audit_creation_method     SHELXL-97
_chemical_name_systematic
;
7-(<i>tert</i>-Butyldiphenylsilyloxy)-2,2-dimethyl-1-benzofuran-3(2<i>H</i>)-one
;
_chemical_name_common     ?
_chemical_formula_moiety     'C26 H28 O3 Si'
_chemical_formula_sum     'C26 H28 O3 Si'
_chemical_formula_iupac     'C26 H28 O3 Si'
_chemical_formula_weight     416.57
_chemical_melting_point     ?
_symmetry_cell_setting     triclinic
_symmetry_space_group_name_H-M     'P -1'
_space_group_name_Hall     '-P 1'
loop_
    _symmetry_equiv_pos_as_xyz
    'x, y, z'
    '-x, -y, -z'
_cell_length_a     9.8210(18)
_cell_length_b     11.081(2)
_cell_length_c     12.025(2)
_cell_angle_alpha     98.803(2)
_cell_angle_beta     112.151(2)
_cell_angle_gamma     101.791(2)
_cell_volume     1147.7(4)
_cell_formula_units_Z     2
_cell_measurement_reflns_used     3414
_cell_measurement_theta_min     2.3
_cell_measurement_theta_max     27.34
_cell_measurement_temperature     100(2)
_exptl_crystal_description     prism
_exptl_crystal_colour     colourless
_exptl_crystal_size_max     0.49
_exptl_crystal_size_mid     0.43
_exptl_crystal_size_min     0.10
_exptl_crystal_density_diffrn     1.205
_exptl_crystal_density_meas     ?
_exptl_crystal_density_method     'not measured'
_exptl_crystal_F_000     444
_exptl_absorpt_coefficient_mu     0.126
_exptl_absorpt_correction_type     multi-scan
_exptl_absorpt_process_details     '(SADABS; Bruker, 2001)'
_exptl_absorpt_correction_T_min     0.9408
_exptl_absorpt_correction_T_max     0.9875
_exptl_special_details
;
<i>tert</i>-Butyl-(2,2-dimethyl-2,3-dihydrobenzofuran-7-yloxy)diphenylsilane
(<b>2</b>)
^1^H RMN (CDCl~3~, 200 MHz) d 1.18 (s, 9H, 3xCH~3~); 1.34 (s, 6H, 2xCH~3~),
2.96 (s, 2H, H3); 6.53--6.56 (m, 2H, H5, H4); 6.70 (m, 1H, H6); 7.35--7.44 (m,
6H, H---Ar); 7.38--7.83 (m, 4H, H---Ar). ^13^C RMN (CDCl~3~, 50 MHz) d 19.7
(C(CH~3~)~3~); 26.8 (3xCH~3~); 28.1 (2xCH~3~); 43.4 (C3); 86.4 (C2); 117.9
(C6); 119.6 (C5); 119.8 (C4); 127.5 (Ar); 127.8 (C3a); 129.6 (Ar); 133.9 (Ar);
135.7 (Ar); 139.9 (C7); 149.4 (C7a).
7-(<i>tert</i>-Butyldiphenylsilyloxy)-2,2-dimethylbenzofuran-3(2<i>H</i>)-one
(<b>3</b>).
IR (NaCl, cm^-1^): 1714 (CO). ^1^H-RMN (CDCl~3~, 200 MHz) d 1.18 (s, 9H,
3xCH~3~); 1.30 (s, 6H, 2xCH~3~); 6.74 (t, 1H, <i>J</i> =7.7 Hz, H5,); 6.97
(dd, 1H, <i>J</i> =1.1, <i>J</i> =7.8 Hz, H6); 7.21 (dd, 1H, <i>J</i> =1,1,
<i>J</i> =7,6 Hz, H4); 7.32--7.48 (m, 6H, H---Ar); 7.72--7.77 (m, 4H, H---Ar).
^13^C-RMN (CDCl~3~, 50 MHz) d 19.7 (C(CH~3~)~3~); 22.8 (3xCH~3~); 26.6
(2xCH~3~); 87.9 (C2); 117.0 (C5); 121.0 (C7); 121.8 (C4); 127.7 (Ar); 130.0
(Ar); 133.0 (C6); 135.5 (Ar); 142.4 (C3a); 162.4 (C7a); 204.8 (C3). MS (CI)
<i>m</i>/<i>z</i> 417 [(<i>M</i>^+^, 74]; 359 (66); 339 (100).
;
_diffrn_ambient_temperature     100(2)
_diffrn_radiation_type     MoK\a
_diffrn_radiation_wavelength     0.71073
_diffrn_radiation_source     'fine-focus sealed tube'
_diffrn_radiation_monochromator     graphite
_diffrn_measurement_device_type     'Bruker SMART 1000 CCD'
_diffrn_measurement_method     \w
_diffrn_detector_area_resol_mean     ?
_diffrn_reflns_number     14369
_diffrn_reflns_av_R_equivalents     0.0324
_diffrn_reflns_av_sigmaI/netI     0.0349
_diffrn_reflns_theta_min     1.89
_diffrn_reflns_theta_max     25.35
_diffrn_reflns_theta_full     25.35
_diffrn_measured_fraction_theta_max     0.998
_diffrn_measured_fraction_theta_full     0.998
_diffrn_reflns_limit_h_min     -11
_diffrn_reflns_limit_h_max     10
_diffrn_reflns_limit_k_min     -13
_diffrn_reflns_limit_k_max     13
_diffrn_reflns_limit_l_min     0
_diffrn_reflns_limit_l_max     14
_diffrn_standards_number     ?
_diffrn_standards_interval_count     ?
_diffrn_standards_interval_time     ?
_diffrn_standards_decay_%     ?
_refine_special_details
;
Refinement of <i>F</i>^2^ against ALL reflections. The weighted <i>R</i>-factor
<i>wR</i> and goodness of fit <i>S</i> are based on <i>F</i>^2^, conventional
<i>R</i>-factors <i>R</i> are based on <i>F</i>, with <i>F</i> set to zero for
negative <i>F</i>^2^. The threshold expression of <i>F</i>^2^ >
2\s(<i>F</i>^2^) is used only for calculating <i>R</i>-factors(gt) <i>etc</i>.
and is not relevant to the choice of reflections for refinement.
<i>R</i>-factors based on <i>F</i>^2^ are statistically about twice as large
as those based on <i>F</i>, and <i>R</i>- factors based on ALL data will be
even larger.
;
_reflns_number_total     4197
_reflns_number_gt     3325
_reflns_threshold_expression     I>2\s(I)
_refine_ls_structure_factor_coef     Fsqd
_refine_ls_matrix_type     full
_refine_ls_R_factor_all     0.0603
_refine_ls_R_factor_gt     0.0436
_refine_ls_wR_factor_gt     0.1000
_refine_ls_wR_factor_ref     0.1107
_refine_ls_goodness_of_fit_ref     1.049
_refine_ls_restrained_S_all     1.049
_refine_ls_number_reflns     4197
_refine_ls_number_parameters     276
_refine_ls_number_restraints     0
_refine_ls_hydrogen_treatment     constr
_refine_ls_weighting_scheme     calc
_refine_ls_weighting_details
              'w=1/[\s^2^(Fo^2^)+(0.0422P)^2^+0.8404P] where P=(Fo^2^+2Fc^2^)/3'
_atom_sites_solution_hydrogens     geom
_atom_sites_solution_primary     direct
_atom_sites_solution_secondary     difmap
_refine_ls_shift/su_max     0.000
_refine_ls_shift/su_mean     0.000
_refine_diff_density_max     0.829
_refine_diff_density_min     -0.292
_refine_ls_extinction_method     none
_refine_ls_extinction_coef     ?
loop_
    _atom_type_symbol
    _atom_type_description
    _atom_type_scat_dispersion_real
    _atom_type_scat_dispersion_imag
    _atom_type_scat_source
    'C' 'C' 0.0033 0.0016
                         'International Tables Vol C Tables 4.2.6.8 and 6.1.1.4'
    'H' 'H' 0.0000 0.0000
                         'International Tables Vol C Tables 4.2.6.8 and 6.1.1.4'
    'O' 'O' 0.0106 0.0060
                         'International Tables Vol C Tables 4.2.6.8 and 6.1.1.4'
    'Si' 'Si' 0.0817 0.0704
                         'International Tables Vol C Tables 4.2.6.8 and 6.1.1.4'
_computing_data_collection     'SMART (Bruker, 2007)'
_computing_cell_refinement     'SAINT (Bruker, 2007)'
_computing_data_reduction     'SAINT (Bruker, 2007)'
_computing_structure_solution     'SIR97 (Altomare <i>et al.</i>, 1999)'
_computing_structure_refinement     'SHELXL97 (Sheldrick, 2008)'
_computing_molecular_graphics     'ORTEP-3 for Windows (Farrugia, 1997)'
_computing_publication_material     'WinGX (Farrugia, 1999)'
loop_
    _atom_site_type_symbol
    _atom_site_label
    _atom_site_fract_x
    _atom_site_fract_y
    _atom_site_fract_z
    _atom_site_U_iso_or_equiv
    _atom_site_adp_type
    _atom_site_calc_flag
    _atom_site_refinement_flags
    _atom_site_occupancy
    _atom_site_disorder_assembly
    _atom_site_disorder_group
    Si Si1 0.05281(6) 0.33072(5) 0.76624(5) 0.01833(15) Uani d . 1 . .
    O O1 0.32466(15) 0.13402(12) 0.72764(12) 0.0227(3) Uani d . 1 . .
    C C2 0.4315(2) 0.05650(19) 0.75715(18) 0.0223(4) Uani d . 1 . .
    C C3 0.3300(2) -0.07888(19) 0.73025(18) 0.0227(4) Uani d . 1 . .
    C C4 0.1727(2) -0.07133(18) 0.68675(17) 0.0202(4) Uani d . 1 . .
    C C5 0.0325(2) -0.16301(19) 0.64733(18) 0.0232(4) Uani d . 1 . .
    H H5 0.0270 -0.2501 0.6447 0.028 Uiso calc R 1 . .
    C C6 -0.0980(2) -0.1229(2) 0.61233(18) 0.0252(5) Uani d . 1 . .
    H H6 -0.1955 -0.1833 0.5839 0.030 Uiso calc R 1 . .
    C C7 -0.0885(2) 0.0057(2) 0.61825(18) 0.0236(4) Uani d . 1 . .
    H H7 -0.1800 0.0311 0.5953 0.028 Uiso calc R 1 . .
    C C8 0.0501(2) 0.09704(18) 0.65653(17) 0.0193(4) Uani d . 1 . .
    C C9 0.1812(2) 0.05545(18) 0.68970(16) 0.0188(4) Uani d . 1 . .
    C C10 0.5136(2) 0.0626(2) 0.6729(2) 0.0296(5) Uani d . 1 . .
    H H10A 0.4379 0.0327 0.5860 0.044 Uiso calc R 1 . .
    H H10B 0.5824 0.0083 0.6894 0.044 Uiso calc R 1 . .
    H H10C 0.5734 0.1508 0.6886 0.044 Uiso calc R 1 . .
    C C11 0.5402(2) 0.1070(2) 0.8933(2) 0.0316(5) Uani d . 1 . .
    H H11A 0.5988 0.1955 0.9086 0.047 Uiso calc R 1 . .
    H H11B 0.6109 0.0548 0.9159 0.047 Uiso calc R 1 . .
    H H11C 0.4813 0.1033 0.9434 0.047 Uiso calc R 1 . .
    O O12 0.37919(16) -0.17058(14) 0.74359(14) 0.0320(4) Uani d . 1 . .
    O O13 0.06209(15) 0.22261(12) 0.65909(12) 0.0217(3) Uani d . 1 . .
    C C14 0.0978(2) 0.27196(18) 0.90971(18) 0.0212(4) Uani d . 1 . .
    C C15 0.2433(2) 0.2591(2) 0.97519(19) 0.0270(5) Uani d . 1 . .
    H H15 0.3220 0.2867 0.9493 0.032 Uiso calc R 1 . .
    C C16 0.2760(3) 0.2073(2) 1.0766(2) 0.0323(5) Uani d . 1 . .
    H H16 0.3764 0.2007 1.1200 0.039 Uiso calc R 1 . .
    C C17 0.1623(3) 0.1654(2) 1.1145(2) 0.0358(6) Uani d . 1 . .
    H H17 0.1840 0.1291 1.1837 0.043 Uiso calc R 1 . .
    C C18 0.0170(3) 0.1763(2) 1.0515(2) 0.0371(6) Uani d . 1 . .
    H H18 -0.0613 0.1476 1.0776 0.045 Uiso calc R 1 . .
    C C19 -0.0147(2) 0.2288(2) 0.9508(2) 0.0285(5) Uani d . 1 . .
    H H19 -0.1151 0.2358 0.9084 0.034 Uiso calc R 1 . .
    C C20 -0.1450(2) 0.34886(18) 0.70512(18) 0.0215(4) Uani d . 1 . .
    C C21 -0.2426(2) 0.3037(2) 0.57890(19) 0.0253(5) Uani d . 1 . .
    H H21 -0.2115 0.2558 0.5252 0.030 Uiso calc R 1 . .
    C C22 -0.3847(2) 0.3276(2) 0.5300(2) 0.0337(5) Uani d . 1 . .
    H H22 -0.4498 0.2958 0.4438 0.040 Uiso calc R 1 . .
    C C23 -0.4303(3) 0.3977(2) 0.6075(2) 0.0379(6) Uani d . 1 . .
    H H23 -0.5273 0.4139 0.5748 0.045 Uiso calc R 1 . .
    C C24 -0.3351(3) 0.4442(2) 0.7324(2) 0.0365(6) Uani d . 1 . .
    H H24 -0.3665 0.4928 0.7854 0.044 Uiso calc R 1 . .
    C C25 -0.1943(2) 0.4205(2) 0.7807(2) 0.0281(5) Uani d . 1 . .
    H H25 -0.1298 0.4534 0.8668 0.034 Uiso calc R 1 . .
    C C26 0.1895(2) 0.48211(19) 0.77629(18) 0.0220(4) Uani d . 1 . .
    C C27 0.3543(3) 0.4743(2) 0.8183(3) 0.0462(7) Uani d . 1 . .
    H H27A 0.3558 0.3973 0.7669 0.069 Uiso calc R 1 . .
    H H27B 0.3951 0.4711 0.9054 0.069 Uiso calc R 1 . .
    H H27C 0.4179 0.5495 0.8094 0.069 Uiso calc R 1 . .
    C C28 0.1375(3) 0.5049(2) 0.6466(2) 0.0318(5) Uani d . 1 . .
    H H28A 0.2037 0.5858 0.6497 0.048 Uiso calc R 1 . .
    H H28B 0.0312 0.5086 0.6170 0.048 Uiso calc R 1 . .
    H H28C 0.1442 0.4351 0.5899 0.048 Uiso calc R 1 . .
    C C29 0.1862(3) 0.5957(2) 0.8649(2) 0.0428(6) Uani d . 1 . .
    H H29A 0.2554 0.6739 0.8663 0.064 Uiso calc R 1 . .
    H H29B 0.2195 0.5823 0.9486 0.064 Uiso calc R 1 . .
    H H29C 0.0816 0.6034 0.8363 0.064 Uiso calc R 1 . .
loop_
    _atom_site_aniso_label
    _atom_site_aniso_U_11
    _atom_site_aniso_U_22
    _atom_site_aniso_U_33
    _atom_site_aniso_U_12
    _atom_site_aniso_U_13
    _atom_site_aniso_U_23
    Si1 0.0189(3) 0.0199(3) 0.0175(3) 0.0066(2) 0.0087(2) 0.0046(2)
    O1 0.0195(7) 0.0194(7) 0.0283(8) 0.0056(6) 0.0088(6) 0.0070(6)
    C2 0.0201(10) 0.0210(10) 0.0256(11) 0.0085(8) 0.0076(8) 0.0069(8)
    C3 0.0243(10) 0.0234(11) 0.0208(10) 0.0083(9) 0.0085(8) 0.0074(8)
    C4 0.0240(10) 0.0208(10) 0.0156(9) 0.0069(8) 0.0079(8) 0.0050(8)
    C5 0.0268(11) 0.0190(10) 0.0223(10) 0.0033(8) 0.0104(9) 0.0050(8)
    C6 0.0222(10) 0.0266(11) 0.0236(11) 0.0009(9) 0.0100(9) 0.0052(9)
    C7 0.0205(10) 0.0326(12) 0.0201(10) 0.0096(9) 0.0101(8) 0.0069(9)
    C8 0.0259(10) 0.0199(10) 0.0158(9) 0.0094(8) 0.0112(8) 0.0047(8)
    C9 0.0204(10) 0.0206(10) 0.0143(9) 0.0031(8) 0.0080(8) 0.0034(8)
    C10 0.0266(11) 0.0322(12) 0.0336(12) 0.0105(9) 0.0142(10) 0.0112(10)
    C11 0.0284(12) 0.0297(12) 0.0289(12) 0.0059(9) 0.0057(10) 0.0058(9)
    O12 0.0287(8) 0.0236(8) 0.0416(9) 0.0108(7) 0.0098(7) 0.0110(7)
    O13 0.0280(8) 0.0216(7) 0.0207(7) 0.0119(6) 0.0128(6) 0.0069(6)
    C14 0.0268(11) 0.0175(10) 0.0200(10) 0.0074(8) 0.0104(8) 0.0037(8)
    C15 0.0280(11) 0.0293(12) 0.0264(11) 0.0100(9) 0.0122(9) 0.0095(9)
    C16 0.0369(13) 0.0359(13) 0.0252(11) 0.0173(10) 0.0097(10) 0.0105(10)
    C17 0.0558(16) 0.0353(13) 0.0273(12) 0.0228(12) 0.0210(11) 0.0163(10)
    C18 0.0502(15) 0.0418(14) 0.0389(13) 0.0194(12) 0.0320(12) 0.0210(11)
    C19 0.0288(12) 0.0326(12) 0.0320(12) 0.0124(10) 0.0176(10) 0.0124(10)
    C20 0.0228(10) 0.0199(10) 0.0260(11) 0.0077(8) 0.0126(9) 0.0096(8)
    C21 0.0257(11) 0.0277(11) 0.0259(11) 0.0085(9) 0.0122(9) 0.0117(9)
    C22 0.0250(11) 0.0424(14) 0.0337(13) 0.0103(10) 0.0083(10) 0.0196(11)
    C23 0.0256(12) 0.0436(14) 0.0563(16) 0.0199(11) 0.0193(11) 0.0265(12)
    C24 0.0360(13) 0.0348(13) 0.0538(16) 0.0188(11) 0.0286(12) 0.0160(12)
    C25 0.0295(12) 0.0258(11) 0.0336(12) 0.0089(9) 0.0175(10) 0.0079(9)
    C26 0.0208(10) 0.0221(10) 0.0208(10) 0.0026(8) 0.0087(8) 0.0043(8)
    C27 0.0239(12) 0.0448(15) 0.0687(18) 0.0044(11) 0.0147(12) 0.0314(14)
    C28 0.0398(13) 0.0257(12) 0.0271(11) 0.0042(10) 0.0131(10) 0.0091(9)
    C29 0.0602(17) 0.0235(12) 0.0409(14) -0.0067(11) 0.0316(13) -0.0038(10)
_geom_special_details
;
All s.u.'s (except the s.u. in the dihedral angle between two l.s. planes) are
estimated using the full covariance matrix. The cell s.u.'s are taken into
account individually in the estimation of s.u.'s in distances, angles and
torsion angles; correlations between s.u.'s in cell parameters are only used
when they are defined by crystal symmetry. An approximate (isotropic)
treatment of cell s.u.'s is used for estimating s.u.'s involving l.s. planes.
;
loop_
    _geom_bond_atom_site_label_1
    _geom_bond_atom_site_label_2
    _geom_bond_site_symmetry_2
    _geom_bond_distance
    _geom_bond_publ_flag
    Si1 O13 . 1.6627(14) ?
    Si1 C14 . 1.866(2) ?
    Si1 C20 . 1.866(2) ?
    Si1 C26 . 1.878(2) ?
    O1 C9 . 1.358(2) ?
    O1 C2 . 1.465(2) ?
    C2 C11 . 1.513(3) ?
    C2 C10 . 1.515(3) ?
    C2 C3 . 1.532(3) ?
    C3 O12 . 1.218(2) ?
    C3 C4 . 1.457(3) ?
    C4 C9 . 1.384(3) ?
    C4 C5 . 1.394(3) ?
    C5 C6 . 1.379(3) ?
    C5 H5 . 0.9500 ?
    C6 C7 . 1.398(3) ?
    C6 H6 . 0.9500 ?
    C7 C8 . 1.383(3) ?
    C7 H7 . 0.9500 ?
    C8 O13 . 1.367(2) ?
    C8 C9 . 1.393(3) ?
    C10 H10A . 0.9800 ?
    C10 H10B . 0.9800 ?
    C10 H10C . 0.9800 ?
    C11 H11A . 0.9800 ?
    C11 H11B . 0.9800 ?
    C11 H11C . 0.9800 ?
    C14 C15 . 1.397(3) ?
    C14 C19 . 1.400(3) ?
    C15 C16 . 1.383(3) ?
    C15 H15 . 0.9500 ?
    C16 C17 . 1.381(3) ?
    C16 H16 . 0.9500 ?
    C17 C18 . 1.381(3) ?
    C17 H17 . 0.9500 ?
    C18 C19 . 1.382(3) ?
    C18 H18 . 0.9500 ?
    C19 H19 . 0.9500 ?
    C20 C21 . 1.396(3) ?
    C20 C25 . 1.400(3) ?
    C21 C22 . 1.394(3) ?
    C21 H21 . 0.9500 ?
    C22 C23 . 1.382(3) ?
    C22 H22 . 0.9500 ?
    C23 C24 . 1.379(3) ?
    C23 H23 . 0.9500 ?
    C24 C25 . 1.381(3) ?
    C24 H24 . 0.9500 ?
    C25 H25 . 0.9500 ?
    C26 C28 . 1.526(3) ?
    C26 C27 . 1.529(3) ?
    C26 C29 . 1.534(3) ?
    C27 H27A . 0.9800 ?
    C27 H27B . 0.9800 ?
    C27 H27C . 0.9800 ?
    C28 H28A . 0.9800 ?
    C28 H28B . 0.9800 ?
    C28 H28C . 0.9800 ?
    C29 H29A . 0.9800 ?
    C29 H29B . 0.9800 ?
    C29 H29C . 0.9800 ?
loop_
    _geom_angle_atom_site_label_1
    _geom_angle_atom_site_label_2
    _geom_angle_atom_site_label_3
    _geom_angle_site_symmetry_1
    _geom_angle_site_symmetry_3
    _geom_angle
    _geom_angle_publ_flag
    O13 Si1 C14 . . 107.62(8) ?
    O13 Si1 C20 . . 108.10(8) ?
    C14 Si1 C20 . . 111.46(9) ?
    O13 Si1 C26 . . 103.79(8) ?
    C14 Si1 C26 . . 116.95(9) ?
    C20 Si1 C26 . . 108.36(9) ?
    C9 O1 C2 . . 107.46(14) ?
    O1 C2 C11 . . 107.94(16) ?
    O1 C2 C10 . . 108.69(16) ?
    C11 C2 C10 . . 112.76(17) ?
    O1 C2 C3 . . 104.86(15) ?
    C11 C2 C3 . . 111.31(17) ?
    C10 C2 C3 . . 110.89(17) ?
    O12 C3 C4 . . 129.89(19) ?
    O12 C3 C2 . . 123.83(18) ?
    C4 C3 C2 . . 106.28(16) ?
    C9 C4 C5 . . 121.40(18) ?
    C9 C4 C3 . . 106.16(17) ?
    C5 C4 C3 . . 132.44(18) ?
    C6 C5 C4 . . 117.65(19) ?
    C6 C5 H5 . . 121.2 ?
    C4 C5 H5 . . 121.2 ?
    C5 C6 C7 . . 120.71(19) ?
    C5 C6 H6 . . 119.6 ?
    C7 C6 H6 . . 119.6 ?
    C8 C7 C6 . . 121.96(18) ?
    C8 C7 H7 . . 119.0 ?
    C6 C7 H7 . . 119.0 ?
    O13 C8 C7 . . 123.14(17) ?
    O13 C8 C9 . . 119.85(17) ?
    C7 C8 C9 . . 116.99(18) ?
    O1 C9 C4 . . 115.22(17) ?
    O1 C9 C8 . . 123.50(17) ?
    C4 C9 C8 . . 121.27(17) ?
    C2 C10 H10A . . 109.5 ?
    C2 C10 H10B . . 109.5 ?
    H10A C10 H10B . . 109.5 ?
    C2 C10 H10C . . 109.5 ?
    H10A C10 H10C . . 109.5 ?
    H10B C10 H10C . . 109.5 ?
    C2 C11 H11A . . 109.5 ?
    C2 C11 H11B . . 109.5 ?
    H11A C11 H11B . . 109.5 ?
    C2 C11 H11C . . 109.5 ?
    H11A C11 H11C . . 109.5 ?
    H11B C11 H11C . . 109.5 ?
    C8 O13 Si1 . . 126.65(12) ?
    C15 C14 C19 . . 116.86(18) ?
    C15 C14 Si1 . . 120.96(15) ?
    C19 C14 Si1 . . 121.97(15) ?
    C16 C15 C14 . . 121.9(2) ?
    C16 C15 H15 . . 119.0 ?
    C14 C15 H15 . . 119.0 ?
    C17 C16 C15 . . 119.7(2) ?
    C17 C16 H16 . . 120.1 ?
    C15 C16 H16 . . 120.1 ?
    C18 C17 C16 . . 119.8(2) ?
    C18 C17 H17 . . 120.1 ?
    C16 C17 H17 . . 120.1 ?
    C17 C18 C19 . . 120.2(2) ?
    C17 C18 H18 . . 119.9 ?
    C19 C18 H18 . . 119.9 ?
    C18 C19 C14 . . 121.5(2) ?
    C18 C19 H19 . . 119.3 ?
    C14 C19 H19 . . 119.3 ?
    C21 C20 C25 . . 117.43(18) ?
    C21 C20 Si1 . . 120.75(15) ?
    C25 C20 Si1 . . 121.41(16) ?
    C22 C21 C20 . . 121.4(2) ?
    C22 C21 H21 . . 119.3 ?
    C20 C21 H21 . . 119.3 ?
    C23 C22 C21 . . 119.6(2) ?
    C23 C22 H22 . . 120.2 ?
    C21 C22 H22 . . 120.2 ?
    C24 C23 C22 . . 120.0(2) ?
    C24 C23 H23 . . 120.0 ?
    C22 C23 H23 . . 120.0 ?
    C23 C24 C25 . . 120.3(2) ?
    C23 C24 H24 . . 119.8 ?
    C25 C24 H24 . . 119.8 ?
    C24 C25 C20 . . 121.3(2) ?
    C24 C25 H25 . . 119.4 ?
    C20 C25 H25 . . 119.4 ?
    C28 C26 C27 . . 107.98(18) ?
    C28 C26 C29 . . 108.62(18) ?
    C27 C26 C29 . . 109.12(19) ?
    C28 C26 Si1 . . 107.54(14) ?
    C27 C26 Si1 . . 112.54(15) ?
    C29 C26 Si1 . . 110.90(14) ?
    C26 C27 H27A . . 109.5 ?
    C26 C27 H27B . . 109.5 ?
    H27A C27 H27B . . 109.5 ?
    C26 C27 H27C . . 109.5 ?
    H27A C27 H27C . . 109.5 ?
    H27B C27 H27C . . 109.5 ?
    C26 C28 H28A . . 109.5 ?
    C26 C28 H28B . . 109.5 ?
    H28A C28 H28B . . 109.5 ?
    C26 C28 H28C . . 109.5 ?
    H28A C28 H28C . . 109.5 ?
    H28B C28 H28C . . 109.5 ?
    C26 C29 H29A . . 109.5 ?
    C26 C29 H29B . . 109.5 ?
    H29A C29 H29B . . 109.5 ?
    C26 C29 H29C . . 109.5 ?
    H29A C29 H29C . . 109.5 ?
    H29B C29 H29C . . 109.5 ?
loop_
    _geom_torsion_atom_site_label_1
    _geom_torsion_atom_site_label_2
    _geom_torsion_atom_site_label_3
    _geom_torsion_atom_site_label_4
    _geom_torsion_site_symmetry_1
    _geom_torsion_site_symmetry_2
    _geom_torsion_site_symmetry_3
    _geom_torsion_site_symmetry_4
    _geom_torsion
    _geom_torsion_publ_flag
    C9 O1 C2 C11 . . . . -118.39(17) ?
    C9 O1 C2 C10 . . . . 119.01(17) ?
    C9 O1 C2 C3 . . . . 0.37(19) ?
    O1 C2 C3 O12 . . . . 179.64(18) ?
    C11 C2 C3 O12 . . . . -63.9(3) ?
    C10 C2 C3 O12 . . . . 62.5(3) ?
    O1 C2 C3 C4 . . . . 0.30(19) ?
    C11 C2 C3 C4 . . . . 116.76(18) ?
    C10 C2 C3 C4 . . . . -116.84(18) ?
    O12 C3 C4 C9 . . . . 179.9(2) ?
    C2 C3 C4 C9 . . . . -0.8(2) ?
    O12 C3 C4 C5 . . . . -0.2(4) ?
    C2 C3 C4 C5 . . . . 179.0(2) ?
    C9 C4 C5 C6 . . . . -0.6(3) ?
    C3 C4 C5 C6 . . . . 179.51(19) ?
    C4 C5 C6 C7 . . . . -0.9(3) ?
    C5 C6 C7 C8 . . . . 1.3(3) ?
    C6 C7 C8 O13 . . . . 177.67(17) ?
    C6 C7 C8 C9 . . . . -0.2(3) ?
    C2 O1 C9 C4 . . . . -1.0(2) ?
    C2 O1 C9 C8 . . . . 178.51(17) ?
    C5 C4 C9 O1 . . . . -178.72(16) ?
    C3 C4 C9 O1 . . . . 1.2(2) ?
    C5 C4 C9 C8 . . . . 1.8(3) ?
    C3 C4 C9 C8 . . . . -178.34(17) ?
    O13 C8 C9 O1 . . . . 1.3(3) ?
    C7 C8 C9 O1 . . . . 179.22(17) ?
    O13 C8 C9 C4 . . . . -179.26(16) ?
    C7 C8 C9 C4 . . . . -1.3(3) ?
    C7 C8 O13 Si1 . . . . 78.3(2) ?
    C9 C8 O13 Si1 . . . . -103.83(18) ?
    C14 Si1 O13 C8 . . . . 21.23(17) ?
    C20 Si1 O13 C8 . . . . -99.27(16) ?
    C26 Si1 O13 C8 . . . . 145.81(15) ?
    O13 Si1 C14 C15 . . . . 65.61(18) ?
    C20 Si1 C14 C15 . . . . -176.04(16) ?
    C26 Si1 C14 C15 . . . . -50.63(19) ?
    O13 Si1 C14 C19 . . . . -108.91(17) ?
    C20 Si1 C14 C19 . . . . 9.4(2) ?
    C26 Si1 C14 C19 . . . . 134.85(17) ?
    C19 C14 C15 C16 . . . . -0.6(3) ?
    Si1 C14 C15 C16 . . . . -175.34(17) ?
    C14 C15 C16 C17 . . . . 0.8(3) ?
    C15 C16 C17 C18 . . . . -0.5(3) ?
    C16 C17 C18 C19 . . . . 0.1(4) ?
    C17 C18 C19 C14 . . . . 0.1(4) ?
    C15 C14 C19 C18 . . . . 0.1(3) ?
    Si1 C14 C19 C18 . . . . 174.87(17) ?
    O13 Si1 C20 C21 . . . . -16.23(18) ?
    C14 Si1 C20 C21 . . . . -134.30(16) ?
    C26 Si1 C20 C21 . . . . 95.65(17) ?
    O13 Si1 C20 C25 . . . . 171.27(15) ?
    C14 Si1 C20 C25 . . . . 53.20(19) ?
    C26 Si1 C20 C25 . . . . -76.85(18) ?
    C25 C20 C21 C22 . . . . -0.8(3) ?
    Si1 C20 C21 C22 . . . . -173.60(16) ?
    C20 C21 C22 C23 . . . . 0.3(3) ?
    C21 C22 C23 C24 . . . . 0.3(3) ?
    C22 C23 C24 C25 . . . . -0.3(3) ?
    C23 C24 C25 C20 . . . . -0.2(3) ?
    C21 C20 C25 C24 . . . . 0.8(3) ?
    Si1 C20 C25 C24 . . . . 173.55(16) ?
    O13 Si1 C26 C28 . . . . 56.95(15) ?
    C14 Si1 C26 C28 . . . . 175.28(13) ?
    C20 Si1 C26 C28 . . . . -57.78(16) ?
    O13 Si1 C26 C27 . . . . -61.85(17) ?
    C14 Si1 C26 C27 . . . . 56.47(19) ?
    C20 Si1 C26 C27 . . . . -176.58(16) ?
    O13 Si1 C26 C29 . . . . 175.59(15) ?
    C14 Si1 C26 C29 . . . . -66.09(18) ?
    C20 Si1 C26 C29 . . . . 60.85(17) ?
data_global
_journal_date_recd_electronic     2010-12-15
_journal_date_accepted     2010-12-27
_journal_name_full     'Acta Crystallographica, Section E'
_journal_year     2011
_journal_volume     67
_journal_issue      2
_journal_page_first     o375
_journal_page_last     o375
_journal_paper_category     QO
_journal_coeditor_code     SI2320
_publ_contact_author_name     'Salas, Cristian O.'
_publ_contact_author_address
;
Departamento de Qu\'imica Org\'anica
Facultad de Qu\'imica
Pontificia Universidad Cat\'olica de Chile
702843 Santiago de Chile
Chile
;
_publ_contact_author_email     cosalas@puc.cl
_publ_contact_author_fax     '+56 2 6864744'
_publ_contact_author_phone     '+56 2 6864426'
_publ_section_title
;\
7-(<i>tert</i>-Butyldiphenylsilyloxy)-2,2-dimethyl-1-benzofuran-3(2<i>H</i>)-\
one
;
loop_
    _publ_author_name
    _publ_author_address
    'Salas, Cristian O.'
;
Departamento de Qu\'imica Org\'anica
Facultad de Qu\'imica
Pontificia Universidad Cat\'olica de Chile
702843 Santiago de Chile
Chile
;
    'Tapia, Ricardo A.'
;
Departamento de Qu\'imica Org\'anica
Facultad de Qu\'imica
Pontificia Universidad Cat\'olica de Chile
702843 Santiago de Chile
Chile
;
    'Mac\'ias, Alejandro'
;
Departamento de Qu\'imica Inorg\'anica
Universidad de Santiago de Compostela
15782 Santiago de Compostela
Spain
;
