# Supplementary material for: 7-(tert-Butyl­diphenyl­sil­yloxy)-2,2-dimethyl-1-benzofuran-3(2H)-one
Source: Acta Crystallogr Sect E Struct Rep Online. 2011 Jan 12;67(Pt 2):o375. doi: 10.1107/S1600536810054462 (PMC3051744; doi:10.1107/S1600536810054462)
Supplement: Supplementary file 2 [file e-67-0o375-Isup2.hkl]

#
# h,k,l, Fc-squared, Fo-squared, sigma(Fo-squared) and status flag
#
data_I
_shelx_title ' re03css1n in P -1'
_shelx_refln_list_code          4
_shelx_F_calc_maximum      104.55
_exptl_crystal_F_000       444.00
_reflns_d_resolution_high  0.8301
 
loop_
 _symmetry_equiv_pos_as_xyz
 'x, y, z'
 '-x, -y, -z'
 
_cell_length_a     9.8210
_cell_length_b    11.0814
_cell_length_c    12.0248
_cell_angle_alpha  98.803
_cell_angle_beta  112.151
_cell_angle_gamma 101.791
 
_shelx_F_squared_multiplier     1.000
 
loop_
 _refln_index_h
 _refln_index_k
 _refln_index_l
 _refln_F_squared_calc
 _refln_F_squared_meas
 _refln_F_squared_sigma
 _refln_observed_status
   1   0   0     3497.88     3167.87     33.99 o
   2   0   0      406.89      358.54      5.10 o
   3   0   0       37.70       32.14      1.74 o
   4   0   0      287.22      298.06      5.43 o
   5   0   0      177.42      180.79      4.45 o
   6   0   0       37.89       32.90      2.61 o
   7   0   0      244.72      247.13      7.71 o
   8   0   0      285.31      261.14      8.58 o
   9   0   0       59.24       45.82      6.51 o
  10   0   0       85.69       91.43      9.23 o
 -10   1   0        9.69       -2.93      4.99 o
  -9   1   0       33.67       25.08      4.34 o
  -8   1   0       13.08        5.65      3.04 o
  -7   1   0       97.62       85.45      5.32 o
  -6   1   0       12.53        8.36      1.95 o
  -5   1   0       58.39       67.43      3.26 o
  -4   1   0     3451.11     3786.14     43.65 o
  -3   1   0      169.74      157.01      3.47 o
  -2   1   0     7374.71     7145.76     76.66 o
  -1   1   0        2.58        0.98      0.33 o
   0   1   0      465.70      415.11      4.99 o
   1   1   0      190.02      174.82      2.71 o
   2   1   0       33.56       27.58      1.30 o
   3   1   0        6.78        3.58      0.98 o
   4   1   0     1246.57     1277.14     16.29 o
   5   1   0     1083.62     1128.16     15.31 o
   6   1   0        0.92       -0.43      1.95 o
   7   1   0       12.75        8.04      2.61 o
   8   1   0        3.22        1.52      3.80 o
   9   1   0       77.97       73.94      7.82 o
  10   1   0       44.85       43.87      7.49 o
 -10   2   0      138.32      130.19     10.42 o
  -9   2   0        2.06        1.74      3.37 o
  -8   2   0      116.38       97.94      6.08 o
  -7   2   0       15.94       16.40      2.50 o
  -6   2   0      127.69      142.57      4.67 o
  -5   2   0      126.82       98.05      3.69 o
  -4   2   0     2125.35     2285.86     27.04 o
  -3   2   0     3860.05     3947.49     43.87 o
  -2   2   0        0.15        0.43      0.54 o
  -1   2   0       11.06       11.08      0.76 o
   0   2   0        3.18        9.45      0.76 o
   1   2   0     8522.14     8490.98     90.77 o
   2   2   0     1045.85      983.42     12.27 o
   3   2   0      645.33      737.81     11.73 o
   4   2   0       37.12       61.46      2.82 o
   5   2   0      177.42      173.95      4.56 o
   6   2   0      837.80      835.86     15.53 o
   7   2   0       27.01       15.85      3.37 o
   8   2   0       75.29       70.47      7.27 o
   9   2   0      201.55      216.95     11.40 o
 -10   3   0        2.69        6.84      5.21 o
  -9   3   0       55.17       65.80      5.65 o
  -8   3   0        3.44        7.82      3.04 o
  -7   3   0      102.41      109.34      5.21 o
  -6   3   0      409.17      462.23      8.80 o
  -5   3   0      120.81      119.44      4.02 o
  -4   3   0      217.31      175.25      4.34 o
  -3   3   0      657.72      689.60      8.25 o
  -2   3   0        1.68        0.43      0.76 o
  -1   3   0     1313.70     1363.79     16.18 o
   0   3   0     1013.65     1058.02     13.03 o
   1   3   0     1068.18     1178.00     14.55 o
   2   3   0      255.25      271.02      4.99 o
   3   3   0      427.17      490.14      6.95 o
   4   3   0        5.99        2.39      1.41 o
   5   3   0        1.34       -1.41      1.85 o
   6   3   0      482.97      468.75     10.86 o
   7   3   0        0.40       -1.74      3.58 o
   8   3   0       88.11       85.89      7.93 o
   9   3   0       55.68       56.25      7.82 o
 -10   4   0      115.28      111.73      9.45 o
  -9   4   0        8.04        7.71      4.45 o
  -8   4   0      278.33      270.48      8.80 o
  -7   4   0       24.12       24.87      3.04 o
  -6   4   0       79.25       56.35      3.47 o
  -5   4   0      227.21      223.03      5.54 o
  -4   4   0      145.20      154.62      4.13 o
  -3   4   0      660.78      729.67      8.80 o
  -2   4   0       21.01       33.33      1.95 o
  -1   4   0      131.87      122.59      3.15 o
   0   4   0      180.19      159.07      3.69 o
   1   4   0      274.25      339.54      6.08 o
   2   4   0      272.60      273.95      5.54 o
   3   4   0      595.48      628.47      9.88 o
   4   4   0        6.86        1.85      1.63 o
   5   4   0      217.58      211.84      7.06 o
   6   4   0      457.15      474.72     14.88 o
   7   4   0       47.55       39.74      5.86 o
   8   4   0       10.54       14.55      5.21 o
   9   4   0       44.40       39.31      7.71 o
 -10   5   0       24.73       31.60      6.62 o
  -9   5   0        6.81        3.69      4.67 o
  -8   5   0       31.63       29.10      4.23 o
  -7   5   0      150.40      141.37      6.62 o
  -6   5   0       20.58       22.26      2.82 o
  -5   5   0      328.32      396.76      7.71 o
  -4   5   0      307.18      296.75      5.10 o
  -3   5   0       90.70      114.12      3.37 o
  -2   5   0       62.00       48.97      2.50 o
  -1   5   0       22.60       28.67      2.06 o
   0   5   0      254.91      262.01      5.43 o
   1   5   0        5.82        1.19      1.30 o
   2   5   0       95.60       82.74      3.80 o
   3   5   0        1.58       -0.43      1.63 o
   4   5   0      383.19      363.64      9.23 o
   5   5   0       84.66       94.68      5.86 o
   6   5   0        1.26        9.12      4.23 o
   7   5   0      351.53      399.04     14.98 o
   8   5   0        0.48        1.63      5.86 o
 -10   6   0       75.02       71.34      8.04 o
  -9   6   0      160.51      176.55      8.90 o
  -8   6   0      141.80      102.50      7.06 o
  -7   6   0       19.40       24.21      3.69 o
  -6   6   0       10.61        9.99      2.93 o
  -5   6   0      403.69      448.99      8.58 o
  -4   6   0      538.99      580.48      8.14 o
  -3   6   0      165.43      164.18      4.45 o
  -2   6   0       14.12        7.38      1.63 o
  -1   6   0      117.43      110.86      3.80 o
   0   6   0       92.08       64.06      3.37 o
   1   6   0      503.46      482.43      8.69 o
   2   6   0      236.53      257.88      6.30 o
   3   6   0      481.30      526.73      9.88 o
   4   6   0       20.63       18.02      3.37 o
   5   6   0       63.93       60.48      6.51 o
   6   6   0        6.94        1.74      4.34 o
   7   6   0        1.89        1.52      4.89 o
 -10   7   0       69.62       50.27     11.73 o
  -9   7   0       99.92       94.47      9.34 o
  -8   7   0      149.07      135.94      8.14 o
  -7   7   0      323.69      341.06     10.32 o
  -6   7   0       16.14       13.90      3.26 o
  -5   7   0       28.22       24.11      3.47 o
  -4   7   0      289.19      321.62      8.58 o
  -3   7   0       44.32       43.87      3.04 o
  -2   7   0        9.35        3.37      1.74 o
  -1   7   0       56.03       63.63      3.58 o
   0   7   0      127.84      133.23      4.67 o
   1   7   0       38.20       21.39      2.61 o
   2   7   0      285.98      294.15      7.17 o
   3   7   0        5.31        4.56      2.71 o
   4   7   0       41.25       33.33      4.23 o
   5   7   0       78.67       78.50      7.82 o
   6   7   0       92.75      102.39      9.45 o
   7   7   0      314.63      321.84     14.55 o
 -10   8   0      121.00      127.58     11.94 o
  -9   8   0      259.20      267.76     13.46 o
  -8   8   0        1.80        4.78      5.32 o
  -7   8   0        0.62       -4.02      4.02 o
  -6   8   0      989.21      997.32     19.44 o
  -5   8   0     1543.64     1562.38     26.06 o
  -4   8   0      368.46      357.45      9.56 o
  -3   8   0      213.57      183.39      6.62 o
  -2   8   0       73.65       69.93      4.02 o
  -1   8   0        0.01        2.50      2.06 o
   0   8   0      157.76      169.28      5.54 o
   1   8   0      110.58      104.89      5.32 o
   2   8   0       24.34       14.01      2.82 o
   3   8   0       18.64       17.48      4.13 o
   4   8   0       13.04       18.46      5.21 o
   5   8   0       14.16        4.56      5.10 o
   6   8   0      149.24      147.67     11.94 o
  -9   9   0      125.36      124.98     11.51 o
  -8   9   0      402.97      394.80     15.74 o
  -7   9   0       99.07       89.47      9.01 o
  -6   9   0       50.05       49.51      9.45 o
  -5   9   0      552.50      548.23     17.26 o
  -4   9   0        9.55        0.87      3.91 o
  -3   9   0      150.26      130.08      6.84 o
  -2   9   0       30.01       21.06      3.47 o
  -1   9   0     1046.87      999.06     15.96 o
   0   9   0        2.47        1.63      2.61 o
   1   9   0       12.79       12.05      3.04 o
   2   9   0      264.93      260.70      9.12 o
   3   9   0      408.00      434.44     15.09 o
   4   9   0       63.36       51.36      7.60 o
   5   9   0       18.47       24.97      6.51 o
  -9  10   0        6.93        7.71      6.51 o
  -8  10   0       11.36        9.77      5.97 o
  -7  10   0       58.29       45.82      7.17 o
  -6  10   0       26.59       20.63      5.54 o
  -5  10   0       23.02       22.04      5.21 o
  -4  10   0      592.29      572.77     18.02 o
  -3  10   0       71.21       50.16      6.51 o
  -2  10   0        3.40       -1.09      4.34 o
  -1  10   0        3.74        8.90      4.89 o
   0  10   0       12.22        9.88      3.15 o
   1  10   0        1.55        0.33      3.04 o
   2  10   0        6.33        6.41      5.32 o
   3  10   0      144.07      169.39     11.84 o
   4  10   0      157.15      224.22     13.25 o
  -8  11   0       68.98       81.22      9.99 o
  -7  11   0        4.04        4.02      5.54 o
  -6  11   0        8.81       13.79      5.75 o
  -5  11   0      362.40      355.93     14.77 o
  -4  11   0        3.61        0.11      4.67 o
  -3  11   0        0.01       -4.56      4.56 o
  -2  11   0       33.45       27.15      8.58 o
  -1  11   0        2.77       -3.69      4.89 o
   0  11   0      101.16       94.03      9.34 o
   1  11   0       71.77       83.07      8.58 o
   2  11   0        5.94       15.74      9.12 o
   3  11   0        9.97       23.24     10.64 o
  -7  12   0      125.90      131.71     12.05 o
  -6  12   0        3.76        3.91      6.73 o
  -5  12   0      206.25      192.30     12.38 o
  -4  12   0        2.08        1.30      5.32 o
  -3  12   0        3.15        6.51      5.86 o
  -2  12   0       90.35       76.01      8.80 o
  -1  12   0       89.00       74.60      9.56 o
   0  12   0      229.23      280.03     14.44 o
  -4  13   0       74.17       72.86      9.66 o
  -3  13   0       28.83       22.91      7.49 o
  -2  13   0       80.19       60.48      9.12 o
   1 -13   1        9.73       -1.95      6.95 o
   2 -13   1       17.10       19.00      6.84 o
   3 -13   1        6.34        5.65      6.51 o
   4 -13   1       67.31       80.13     10.53 o
   0 -12   1       16.59       22.26     10.21 o
   1 -12   1        8.65       15.85      6.08 o
   2 -12   1       69.82       61.67      8.25 o
   3 -12   1       55.99       46.69      7.38 o
   4 -12   1      452.38      442.47     17.26 o
   5 -12   1      118.07      118.90     11.40 o
   6 -12   1       46.85       54.73      8.25 o
   7 -12   1       10.19       12.38      6.62 o
  -3 -11   1        7.87       13.36      6.51 o
  -2 -11   1      140.52      166.24     11.73 o
  -1 -11   1      101.20       84.04      8.47 o
   0 -11   1       48.96       33.77      6.51 o
   1 -11   1       20.91       10.53      5.43 o
   2 -11   1       39.51       27.47      6.19 o
   3 -11   1      259.37      258.64     12.38 o
   4 -11   1       23.03       12.16      5.54 o
   5 -11   1       93.62       68.84      8.58 o
   6 -11   1      100.85       95.88      9.99 o
   7 -11   1      172.90      174.71     13.14 o
   8 -11   1        3.99       -0.98      6.41 o
  -4 -10   1       10.05       13.46      5.75 o
  -3 -10   1       26.67       34.42      6.51 o
  -2 -10   1       10.83       12.81      4.78 o
  -1 -10   1       34.18       33.12      4.02 o
   0 -10   1      522.69      510.01     13.03 o
   1 -10   1      580.24      584.17     13.90 o
   2 -10   1       76.74       76.33      5.65 o
   3 -10   1      581.22      548.88     17.16 o
   4 -10   1        0.59       -3.91      3.91 o
   5 -10   1      253.74      263.09     12.27 o
   6 -10   1        2.54        5.10      4.99 o
   7 -10   1       14.57       14.66      5.43 o
   8 -10   1      101.64      117.59     11.29 o
  -5  -9   1       76.32       71.01      8.58 o
  -4  -9   1        0.40       -4.34      4.34 o
  -3  -9   1       44.90       58.09      6.84 o
  -2  -9   1       19.29       13.68      3.26 o
  -1  -9   1       70.82       63.30      4.45 o
   0  -9   1      164.67      155.16      5.65 o
   1  -9   1      267.00      265.81      8.47 o
   2  -9   1      566.08      607.84     13.36 o
   3  -9   1        6.20        3.26      2.82 o
   4  -9   1     1188.90     1172.25     21.50 o
   5  -9   1      525.80      493.07     12.70 o
   6  -9   1       32.42       26.71      4.45 o
   7  -9   1      191.13      189.37     11.84 o
   8  -9   1        5.55        4.99      5.32 o
   9  -9   1        0.08       -1.85      5.97 o
  -6  -8   1       29.32       27.91      6.51 o
  -5  -8   1       46.95       64.39      7.71 o
  -4  -8   1        1.94       -3.58      3.58 o
  -3  -8   1       99.57      100.44      6.41 o
  -2  -8   1       92.17       97.40      5.21 o
  -1  -8   1       92.21       81.22      4.56 o
   0  -8   1      573.65      569.40     10.42 o
   1  -8   1      168.01      179.16      5.54 o
   2  -8   1      235.41      241.38      7.60 o
   3  -8   1        3.22        2.28      2.61 o
   4  -8   1      143.42      142.35      6.30 o
   5  -8   1      184.38      175.14      7.60 o
   6  -8   1       10.73        5.75      3.26 o
   7  -8   1      145.80      159.40      8.36 o
   8  -8   1       26.40       19.76      4.99 o
   9  -8   1      110.69      139.31     11.94 o
  -7  -7   1       38.81       56.68      7.82 o
  -6  -7   1       35.09       25.84      6.08 o
  -5  -7   1        7.33        7.27      4.56 o
  -4  -7   1       89.60       99.14      8.04 o
  -3  -7   1       46.98       53.42      3.91 o
  -2  -7   1      118.55      111.73      4.78 o
  -1  -7   1        0.04       -0.98      1.85 o
   0  -7   1       37.62       29.32      2.71 o
   1  -7   1      108.78      101.52      4.13 o
   2  -7   1      114.83      122.81      4.23 o
   3  -7   1       65.38       66.99      4.56 o
   4  -7   1        1.63        2.61      2.39 o
   5  -7   1        0.12       -1.74      2.39 o
   6  -7   1        0.16       -2.61      2.93 o
   7  -7   1        2.63        1.85      3.37 o
   8  -7   1       95.57      105.98      8.69 o
   9  -7   1      161.34      155.38      9.45 o
  10  -7   1        7.15        5.43      6.19 o
  -8  -6   1       57.81       57.66      7.82 o
  -7  -6   1      126.50      144.96     10.86 o
  -6  -6   1       52.09       40.94      6.08 o
  -5  -6   1      103.03      104.89      8.47 o
  -4  -6   1       65.78       44.95      3.58 o
  -3  -6   1       11.48       19.65      2.71 o
  -2  -6   1        0.02        2.28      1.74 o
  -1  -6   1       25.60       14.44      1.95 o
   0  -6   1        2.21        0.98      1.41 o
   1  -6   1      141.10      168.84      4.45 o
   2  -6   1      939.34     1095.16     15.09 o
   3  -6   1     1015.59      990.05     13.79 o
   4  -6   1       88.82       90.12      5.21 o
   5  -6   1       79.07       50.82      4.23 o
   6  -6   1      496.42      514.46     12.27 o
   7  -6   1       10.09        7.49      3.37 o
   8  -6   1       49.03       31.71      4.67 o
   9  -6   1        4.69        4.45      5.32 o
  10  -6   1       37.29       42.78      7.38 o
  -8  -5   1      108.36       87.08      8.90 o
  -7  -5   1      460.84      443.12     15.42 o
  -6  -5   1      283.53      240.07     10.64 o
  -5  -5   1       28.65       22.26      3.69 o
  -4  -5   1      160.30      142.13      4.67 o
  -3  -5   1      515.55      510.88      8.90 o
  -2  -5   1       13.34       16.72      1.85 o
  -1  -5   1     1542.11     1647.40     20.63 o
   0  -5   1      115.37      129.76      3.58 o
   1  -5   1        1.53        4.78      1.19 o
   2  -5   1     1057.63     1151.94     14.98 o
   3  -5   1        3.21        1.85      0.98 o
   4  -5   1       10.20        7.93      1.63 o
   5  -5   1        2.33        0.33      1.74 o
   6  -5   1       33.28       27.25      3.58 o
   7  -5   1      168.21      146.26      7.27 o
   8  -5   1      147.01      152.56      7.93 o
   9  -5   1       20.51       17.81      5.86 o
  10  -5   1      115.75      124.00     10.42 o
  -9  -4   1      190.67      191.32     13.14 o
  -8  -4   1       89.67       67.76      7.60 o
  -7  -4   1      162.79      147.13      9.99 o
  -6  -4   1      158.55      147.78      8.25 o
  -5  -4   1        0.50       -1.52      1.63 o
  -4  -4   1      273.50      253.43      5.65 o
  -3  -4   1      173.47      174.60      4.45 o
  -2  -4   1     2819.34     2887.51     33.44 o
  -1  -4   1      702.58      703.61      9.88 o
   0  -4   1      648.87      680.59      9.45 o
   1  -4   1       21.20        7.71      1.09 o
   2  -4   1       57.76       43.11      1.95 o
   3  -4   1      848.09      902.64     12.16 o
   4  -4   1     1521.52     1672.05     21.06 o
   5  -4   1       75.78       62.98      3.58 o
   6  -4   1       11.18        6.84      2.17 o
   7  -4   1       79.15       66.89      4.23 o
   8  -4   1       10.20        6.95      4.02 o
   9  -4   1      302.07      289.80     12.38 o
  10  -4   1       15.77        5.97      5.43 o
  -9  -3   1       12.54        7.38      5.32 o
  -8  -3   1       61.88       59.18      6.51 o
  -7  -3   1      271.67      258.10     10.64 o
  -6  -3   1      155.90      160.16      5.97 o
  -5  -3   1      730.20      705.02     10.97 o
  -4  -3   1       98.68       79.37      3.15 o
  -3  -3   1       13.58        2.28      1.09 o
  -2  -3   1       59.57       43.32      2.17 o
  -1  -3   1     9631.63     9625.55    103.15 o
   0  -3   1     3993.73     3954.87     43.43 o
   1  -3   1      144.87      150.17      2.93 o
   2  -3   1        7.23        4.02      0.76 o
   3  -3   1      213.81      183.50      4.02 o
   4  -3   1        9.62       11.62      1.63 o
   5  -3   1        1.53        4.02      1.74 o
   6  -3   1       32.35       32.57      2.93 o
   7  -3   1       81.61       62.98      4.13 o
   8  -3   1       85.68       75.03      6.08 o
   9  -3   1       22.65       20.20      4.99 o
  10  -3   1        0.18       -4.78      4.78 o
 -10  -2   1       87.73       84.04      9.45 o
  -9  -2   1       99.22       88.28      8.58 o
  -8  -2   1      118.80      101.31      8.25 o
  -7  -2   1      357.12      346.05     12.16 o
  -6  -2   1       17.33        6.73      2.28 o
  -5  -2   1     1910.77     1972.06     24.43 o
  -4  -2   1      216.32      248.87      4.99 o
  -3  -2   1     3531.06     3593.40     40.39 o
  -2  -2   1      585.52      655.62      8.90 o
  -1  -2   1       40.43       44.95      1.52 o
   0  -2   1      150.63      164.28      2.82 o
   1  -2   1      283.07      282.31      5.10 o
   2  -2   1        4.24       -0.11      0.65 o
   3  -2   1     1128.67     1277.68     16.72 o
   4  -2   1     3672.53     4148.80     49.08 o
   5  -2   1      112.36      111.62      3.91 o
   6  -2   1      100.10      109.56      4.34 o
   7  -2   1       17.29       14.77      3.15 o
   8  -2   1       51.89       53.75      4.78 o
   9  -2   1       78.37       83.39      6.51 o
  10  -2   1       47.49       70.25      8.14 o
 -10  -1   1        2.96        3.80      5.32 o
  -9  -1   1       25.11       21.72      5.10 o
  -8  -1   1      149.08      170.36      9.77 o
  -7  -1   1      494.53      500.56     11.29 o
  -6  -1   1       23.98       14.33      2.06 o
  -5  -1   1      615.40      667.56     10.10 o
  -4  -1   1       13.06       23.24      1.74 o
  -3  -1   1      295.88      273.41      4.67 o
  -2  -1   1      651.21      591.99      7.60 o
  -1  -1   1     9607.35     8539.41     95.55 o
   0  -1   1     4470.15     3977.89     37.24 o
   1  -1   1      213.90      180.25      2.82 o
   2  -1   1     3827.02     3720.45     40.94 o
   3  -1   1      470.12      417.93      6.62 o
   4  -1   1       80.76       61.89      2.93 o
   5  -1   1       60.12       61.02      3.15 o
   6  -1   1       46.57       50.60      4.02 o
   7  -1   1      346.13      359.19      9.66 o
   8  -1   1      707.08      698.94     15.09 o
   9  -1   1       30.94       35.40      4.99 o
  10  -1   1      171.51      207.39     12.60 o
 -10   0   1        2.48       -2.82      4.89 o
  -9   0   1       44.04       29.32      5.54 o
  -8   0   1       16.71       12.16      3.15 o
  -7   0   1      286.68      272.32      7.82 o
  -6   0   1      691.07      689.17     10.86 o
  -5   0   1        0.08       -0.11      1.30 o
  -4   0   1      218.75      202.83      4.23 o
  -3   0   1      566.97      597.74      8.14 o
  -2   0   1      529.55      462.23      6.19 o
  -1   0   1     2319.61     2087.59     19.87 o
   0   0   1       25.52       20.41      0.76 o
   1   0   1     2747.77     2617.91     33.12 o
   2   0   1       47.71       36.27      1.52 o
   3   0   1     1468.09     1475.30     17.81 o
   4   0   1     2152.43     2055.45     24.65 o
   5   0   1       85.10       64.50      3.15 o
   6   0   1     1338.87     1368.56     22.26 o
   7   0   1      679.51      654.42     14.01 o
   8   0   1      116.00      115.97      7.06 o
   9   0   1        1.26        3.26      5.10 o
  10   0   1        0.34        3.91      6.51 o
 -11   1   1       54.77       51.25      7.82 o
 -10   1   1      432.86      399.15     14.98 o
  -9   1   1       70.09       53.42      6.73 o
  -8   1   1      113.60      114.34      6.41 o
  -7   1   1      208.85      216.62      5.86 o
  -6   1   1       73.75       57.11      3.37 o
  -5   1   1       81.69       82.85      3.26 o
  -4   1   1       51.24       35.61      2.17 o
  -3   1   1        1.19        1.63      0.87 o
  -2   1   1     3274.35     3152.45     30.29 o
  -1   1   1      227.02      208.91      3.91 o
   0   1   1     1553.00     1344.02     17.37 o
   1   1   1      615.38      537.70      8.25 o
   2   1   1       50.35       41.15      2.17 o
   3   1   1       56.77       43.22      1.85 o
   4   1   1      122.34      102.28      3.04 o
   5   1   1      372.74      379.28      8.90 o
   6   1   1       52.85       52.66      4.23 o
   7   1   1      246.65      233.45      8.04 o
   8   1   1       54.03       60.70      5.54 o
   9   1   1       78.85       87.08      8.69 o
 -11   2   1        4.98        4.89      8.58 o
 -10   2   1        0.02        0.76      4.99 o
  -9   2   1       36.25       24.97      4.02 o
  -8   2   1       18.62       12.92      2.71 o
  -7   2   1        2.45        2.06      1.95 o
  -6   2   1       82.65       81.00      3.91 o
  -5   2   1      103.95       95.44      3.47 o
  -4   2   1     2336.24     2602.92     30.29 o
  -3   2   1       52.68       28.67      1.52 o
  -2   2   1      234.41      213.58      3.69 o
  -1   2   1     8844.91     8250.80     88.06 o
   0   2   1     7428.08     7190.50     77.09 o
   1   2   1      754.35      707.41      9.23 o
   2   2   1       97.72       89.47      2.39 o
   3   2   1      103.15       78.50      3.80 o
   4   2   1      217.82      221.83      4.67 o
   5   2   1      151.15      147.45      5.54 o
   6   2   1       31.39       28.01      3.69 o
   7   2   1        9.62        5.32      3.04 o
   8   2   1        6.99        1.63      4.34 o
   9   2   1       20.15       20.63      6.19 o
 -11   3   1        4.52        7.82      9.23 o
 -10   3   1        1.99       -4.67      4.67 o
  -9   3   1       36.63       36.92      4.34 o
  -8   3   1      106.71       81.22      4.67 o
  -7   3   1       11.29        7.38      2.28 o
  -6   3   1       65.87       69.82      3.80 o
  -5   3   1     1351.48     1482.79     19.22 o
  -4   3   1        4.58        1.85      0.98 o
  -3   3   1      158.67      148.43      3.04 o
  -2   3   1      360.02      355.39      5.54 o
  -1   3   1     1174.00     1102.86     15.64 o
   0   3   1       21.92       19.22      1.52 o
   1   3   1      206.26      233.02      4.56 o
   2   3   1      834.04      847.48     11.51 o
   3   3   1       82.58       69.93      2.93 o
   4   3   1       17.83       15.64      2.39 o
   5   3   1      377.31      346.27      8.80 o
   6   3   1       20.41       18.78      3.37 o
   7   3   1        1.02        2.50      3.26 o
   8   3   1       58.85       52.34      7.17 o
   9   3   1        1.68        6.51      6.41 o
 -11   4   1       31.45       32.47     10.42 o
 -10   4   1       18.33        7.82      5.21 o
  -9   4   1      157.94      182.09      8.14 o
  -8   4   1       17.23        9.66      2.71 o
  -7   4   1        8.95        4.89      2.28 o
  -6   4   1       16.44       21.39      2.50 o
  -5   4   1      175.06      180.03      4.89 o
  -4   4   1     1461.06     1535.13     16.94 o
  -3   4   1       26.90       22.69      1.74 o
  -2   4   1      244.98      249.41      4.67 o
  -1   4   1      364.68      356.37      5.97 o
   0   4   1     2123.73     2131.79     25.30 o
   1   4   1       20.53       11.40      1.52 o
   2   4   1     1017.06     1111.99     14.98 o
   3   4   1       88.38       92.29      3.69 o
   4   4   1      143.66      154.29      5.86 o
   5   4   1        0.10       -0.98      2.17 o
   6   4   1      495.20      507.08     12.27 o
   7   4   1        0.43       -4.45      4.45 o
   8   4   1       18.07        2.17      5.32 o
 -11   5   1        3.96       14.88      9.01 o
 -10   5   1      190.08      196.53     10.75 o
  -9   5   1       75.48       51.47      5.86 o
  -8   5   1       49.47       57.77      5.21 o
  -7   5   1       80.99       81.44      4.67 o
  -6   5   1        4.75        2.39      2.17 o
  -5   5   1      364.69      380.90      6.41 o
  -4   5   1      167.45      163.52      3.80 o
  -3   5   1      111.37      123.89      3.58 o
  -2   5   1        4.47        1.52      1.19 o
  -1   5   1      871.00      913.28     12.60 o
   0   5   1      953.80     1031.20     14.44 o
   1   5   1      444.49      430.09      7.82 o
   2   5   1      181.21      153.86      4.56 o
   3   5   1       24.47       19.00      2.82 o
   4   5   1       44.51       40.50      4.13 o
   5   5   1      196.01      199.68      7.71 o
   6   5   1       38.34       33.23      5.75 o
   7   5   1       13.17       12.27      4.99 o
   8   5   1      155.17      184.48     12.81 o
 -11   6   1       32.17       24.87      9.99 o
 -10   6   1        2.08       -1.95      5.32 o
  -9   6   1      238.95      229.76      9.12 o
  -8   6   1       76.05       63.95      5.65 o
  -7   6   1        6.49        4.56      3.26 o
  -6   6   1      855.79      854.32     13.68 o
  -5   6   1       32.75       15.42      1.95 o
  -4   6   1       73.83       67.21      3.58 o
  -3   6   1      540.72      502.62      8.58 o
  -2   6   1     1022.51     1163.24     15.96 o
  -1   6   1        1.79        6.41      1.63 o
   0   6   1      275.16      258.53      5.97 o
   1   6   1       89.76       76.88      4.13 o
   2   6   1      217.86      197.08      5.75 o
   3   6   1        9.90       13.46      3.04 o
   4   6   1       90.28       92.29      5.97 o
   5   6   1       67.46       68.52      5.75 o
   6   6   1      187.01      204.68     11.51 o
   7   6   1       52.67       54.18      8.04 o
 -10   7   1      146.01      168.30     12.70 o
  -9   7   1      125.05      140.61     10.86 o
  -8   7   1       81.40       85.35      8.25 o
  -7   7   1       31.55       25.41      5.65 o
  -6   7   1      585.63      576.35     13.03 o
  -5   7   1       26.98       18.89      2.17 o
  -4   7   1        8.28       10.97      2.06 o
  -3   7   1       17.08       10.75      1.95 o
  -2   7   1      327.39      314.67      6.84 o
  -1   7   1     1314.26     1333.71     18.46 o
   0   7   1      113.26      110.97      4.67 o
   1   7   1       86.90       85.13      4.67 o
   2   7   1      324.96      336.28      8.04 o
   3   7   1      597.52      587.10     13.46 o
   4   7   1       34.63       29.10      4.34 o
   5   7   1       19.25       18.68      5.54 o
   6   7   1       47.56       59.39      7.93 o
 -10   8   1      112.22      124.22     11.51 o
  -9   8   1      187.14      205.00     12.38 o
  -8   8   1      186.86      177.75     12.16 o
  -7   8   1       78.14       72.21      7.93 o
  -6   8   1       70.02       69.06      7.27 o
  -5   8   1      453.38      481.56     15.20 o
  -4   8   1       92.81       88.28      7.71 o
  -3   8   1      223.09      204.46      5.75 o
  -2   8   1      108.03      101.74      4.67 o
  -1   8   1      657.35      627.82     11.18 o
   0   8   1      329.31      333.67      7.93 o
   1   8   1      518.81      511.85     10.42 o
   2   8   1      649.93      684.72     14.98 o
   3   8   1      651.27      644.76     14.98 o
   4   8   1        0.03       -1.85      4.45 o
   5   8   1      177.80      213.47     11.73 o
 -10   9   1        2.58       14.44      7.38 o
  -9   9   1        3.77        5.54      6.19 o
  -8   9   1       71.83       84.69      9.34 o
  -7   9   1        5.93        6.30      4.45 o
  -6   9   1      110.48      115.64      9.45 o
  -5   9   1      395.05      389.16     14.33 o
  -4   9   1      380.78      384.16     13.68 o
  -3   9   1        0.27        7.60      4.23 o
  -2   9   1       97.32       95.66      6.30 o
  -1   9   1        2.32       -0.54      2.93 o
   0   9   1       31.65       26.39      3.47 o
   1   9   1      423.55      434.00     10.10 o
   2   9   1       52.05       54.73      5.65 o
   3   9   1        9.19        4.99      5.10 o
   4   9   1      210.51      228.67     12.05 o
   5   9   1      190.96      213.58     13.03 o
  -9  10   1      299.38      353.98     16.40 o
  -8  10   1       87.62      113.79     10.42 o
  -7  10   1      119.11      110.86     10.21 o
  -6  10   1      207.08      195.88     10.86 o
  -5  10   1      141.72      137.25     10.86 o
  -4  10   1        5.48        0.22      4.02 o
  -3  10   1      125.96      130.41      9.88 o
  -2  10   1       55.29       40.83      6.08 o
  -1  10   1        2.32       -1.30      3.47 o
   0  10   1      270.71      295.56     10.32 o
   1  10   1       72.59       90.12      8.58 o
   2  10   1      195.94      210.21     12.60 o
   3  10   1       90.01      100.00      9.77 o
  -8  11   1       30.50       35.07      7.17 o
  -7  11   1       35.31       36.48      7.17 o
  -6  11   1        4.65        5.54      5.54 o
  -5  11   1       18.92        9.12      5.54 o
  -4  11   1        0.44       -4.13      4.89 o
  -3  11   1        0.00        0.33      5.10 o
  -2  11   1        1.61       -1.52      4.89 o
  -1  11   1        2.91        8.58      6.19 o
   0  11   1        9.43        4.45      5.10 o
   1  11   1       86.71      102.94     10.64 o
   2  11   1       38.37       42.46     12.05 o
  -7  12   1       14.13        8.69      6.51 o
  -6  12   1       16.83       22.69      6.62 o
  -5  12   1       86.32       89.25     10.10 o
  -4  12   1       39.77       32.47      7.06 o
  -3  12   1      133.28      120.42     10.97 o
  -2  12   1        7.59        7.49      6.19 o
  -1  12   1        6.65        6.30      5.75 o
   0  12   1        5.94       -7.49      9.01 o
  -4  13   1       13.72       18.78      8.36 o
  -3  13   1       20.34       15.31      7.82 o
   1 -13   2       26.26        6.62      9.88 o
   2 -13   2       99.79       75.90      9.88 o
   3 -13   2      148.70      137.46     12.27 o
   4 -13   2      158.58      146.26     12.60 o
  -2 -12   2        0.69        5.43      8.58 o
  -1 -12   2      146.66      135.62     11.29 o
   0 -12   2      169.61      188.61     19.76 o
   1 -12   2       32.77       17.16      6.19 o
   2 -12   2       56.81       54.40      7.82 o
   3 -12   2       43.54       50.92      7.82 o
   4 -12   2        0.97        6.19      6.19 o
   5 -12   2       44.35       15.64      5.97 o
   6 -12   2      101.53       86.97     10.10 o
  -4 -11   2        0.02       -6.08      6.08 o
  -3 -11   2       11.58       14.33      6.41 o
  -2 -11   2       18.95       19.33      6.19 o
  -1 -11   2      330.68      354.52     14.33 o
   0 -11   2      106.03       98.16      7.17 o
   1 -11   2       36.30       32.25      4.67 o
   2 -11   2       92.98       91.86      7.06 o
   3 -11   2      140.21      134.32     10.64 o
   4 -11   2      489.10      467.66     17.05 o
   5 -11   2       44.48       53.64      7.27 o
   6 -11   2      155.25      154.19     12.60 o
   7 -11   2       49.61       49.51      8.04 o
  -5 -10   2       22.03       22.91      6.62 o
  -4 -10   2      124.96      152.77     11.40 o
  -3 -10   2      314.40      314.45     13.14 o
  -2 -10   2       16.36        3.15      3.58 o
  -1 -10   2       19.15       10.10      3.80 o
   0 -10   2      342.92      313.58      9.88 o
   1 -10   2       84.97       87.95      6.41 o
   2 -10   2        0.07        6.62      3.26 o
   3 -10   2      111.20      109.78      6.95 o
   4 -10   2      894.84      911.65     19.00 o
   5 -10   2      156.07      175.14      8.47 o
   6 -10   2       58.79       44.84      5.86 o
   7 -10   2       48.75       58.31      7.71 o
   8 -10   2      101.80      133.12     11.84 o
  -6  -9   2       53.57       54.07      8.25 o
  -5  -9   2       40.82       36.27      6.62 o
  -4  -9   2       50.52       45.50      6.51 o
  -3  -9   2      182.80      196.32      8.04 o
  -2  -9   2      347.86      336.17     10.21 o
  -1  -9   2      211.41      232.80      6.95 o
   0  -9   2      152.48      152.23      6.62 o
   1  -9   2      748.30      745.63     15.42 o
   2  -9   2       50.58       42.02      4.34 o
   3  -9   2       79.68       81.22      5.75 o
   4  -9   2      158.83      145.61      7.60 o
   5  -9   2       66.22       68.30      5.75 o
   6  -9   2      124.86      127.37      7.93 o
   7  -9   2        5.90        6.51      4.45 o
   8  -9   2      153.22      155.27      9.66 o
   9  -9   2       64.76       56.79      8.80 o
  -7  -8   2       11.54       15.85      6.62 o
  -6  -8   2      148.71      171.02     12.05 o
  -5  -8   2        0.30       -2.17      4.45 o
  -4  -8   2       29.12       18.78      4.67 o
  -3  -8   2      565.00      574.72     13.25 o
  -2  -8   2      164.89      154.08      5.65 o
  -1  -8   2      305.30      299.03      7.27 o
   0  -8   2      460.02      466.14      9.23 o
   1  -8   2       21.04       14.33      2.82 o
   2  -8   2      427.82      431.83     10.64 o
   3  -8   2       48.41       41.80      4.02 o
   4  -8   2       30.77       38.66      4.23 o
   5  -8   2      403.84      377.43     10.64 o
   6  -8   2      746.48      755.62     16.83 o
   7  -8   2        0.63        6.08      3.91 o
   8  -8   2       20.89       12.27      4.99 o
   9  -8   2        5.55        7.71      5.54 o
  -7  -7   2       46.93       56.14      7.60 o
  -6  -7   2       27.67       26.39      5.10 o
  -5  -7   2        0.01       -0.22      4.02 o
  -4  -7   2       18.80       13.25      3.15 o
  -3  -7   2      620.33      714.79     12.16 o
  -2  -7   2        0.32        0.98      2.06 o
  -1  -7   2        4.85        3.80      1.85 o
   0  -7   2      370.30      409.35      8.04 o
   1  -7   2      290.24      309.78      6.51 o
   2  -7   2        7.31        7.17      2.17 o
   3  -7   2      357.37      349.85      9.12 o
   4  -7   2       98.25      119.77      5.86 o
   5  -7   2      133.45      153.21      6.84 o
   6  -7   2      146.08      130.52      6.95 o
   7  -7   2       52.87       68.95      6.41 o
   8  -7   2        1.00       -3.91      3.91 o
   9  -7   2       11.68       15.53      6.08 o
  -8  -6   2        0.05       -5.32      5.43 o
  -7  -6   2       14.61       16.40      5.10 o
  -6  -6   2        4.47        6.41      3.91 o
  -5  -6   2       17.52       21.50      4.45 o
  -4  -6   2      200.53      221.72      7.27 o
  -3  -6   2      192.50      162.98      5.43 o
  -2  -6   2        2.47        3.47      1.74 o
  -1  -6   2      399.41      391.76      7.38 o
   0  -6   2      200.51      236.06      5.32 o
   1  -6   2       15.39       27.91      2.28 o
   2  -6   2        0.32        2.17      1.19 o
   3  -6   2      489.56      530.64     11.29 o
   4  -6   2       56.65       63.09      4.45 o
   5  -6   2       62.37       45.39      4.23 o
   6  -6   2      151.85      154.84      6.84 o
   7  -6   2       69.98       71.77      5.86 o
   8  -6   2       44.49       17.37      4.99 o
   9  -6   2       37.73       63.74      7.82 o
  10  -6   2        1.22        1.63      6.41 o
  -9  -5   2        5.35        7.71      5.75 o
  -8  -5   2       69.69       44.30      6.62 o
  -7  -5   2      289.23      267.76     11.51 o
  -6  -5   2       43.90       36.70      5.43 o
  -5  -5   2       84.78       68.73      4.78 o
  -4  -5   2       34.57       36.92      3.26 o
  -3  -5   2       72.60       80.78      3.58 o
  -2  -5   2      525.95      570.38      9.12 o
  -1  -5   2       55.44       66.56      3.04 o
   0  -5   2      176.18      190.78      4.34 o
   1  -5   2      475.40      513.27      7.93 o
   2  -5   2      305.37      289.48      7.06 o
   3  -5   2      147.26      120.31      4.78 o
   4  -5   2      675.48      732.06     10.97 o
   5  -5   2       76.46       78.18      5.32 o
   6  -5   2        0.31        0.00      2.61 o
   7  -5   2       68.84       55.05      5.43 o
   8  -5   2      462.57      410.11     14.44 o
   9  -5   2      101.39       80.68      8.58 o
  10  -5   2        1.33       -0.33      5.75 o
  -9  -4   2        2.69       -1.74      4.99 o
  -8  -4   2      379.08      382.42     14.12 o
  -7  -4   2       35.34       25.95      4.78 o
  -6  -4   2      330.58      326.07     11.62 o
  -5  -4   2      233.28      236.71      5.86 o
  -4  -4   2       85.51       77.74      3.37 o
  -3  -4   2     1383.34     1516.02     19.22 o
  -2  -4   2       20.69       24.43      1.85 o
  -1  -4   2      751.37      734.99     10.21 o
   0  -4   2      557.80      575.70      8.25 o
   1  -4   2      117.46       95.01      2.50 o
   2  -4   2      105.43      100.22      3.91 o
   3  -4   2      115.66      111.51      4.34 o
   4  -4   2       96.52      135.84      3.91 o
   5  -4   2      266.91      270.91      6.30 o
   6  -4   2      121.49      125.09      4.99 o
   7  -4   2       15.61       12.38      4.02 o
   8  -4   2       61.31       71.77      7.71 o
   9  -4   2        0.13        0.98      4.89 o
  10  -4   2        2.01        4.02      5.65 o
 -10  -3   2       63.82       39.42      6.84 o
  -9  -3   2        0.33        7.06      4.99 o
  -8  -3   2        3.25        4.78      4.13 o
  -7  -3   2      160.43      158.75      8.58 o
  -6  -3   2       17.46        5.21      2.28 o
  -5  -3   2       13.76       11.84      1.85 o
  -4  -3   2      937.96      963.77     13.25 o
  -3  -3   2      211.73      217.92      5.65 o
  -2  -3   2     2996.49     3157.56     35.61 o
  -1  -3   2     5855.69     5763.41     62.65 o
   0  -3   2      413.65      433.46      6.30 o
   1  -3   2        7.92       13.03      1.52 o
   2  -3   2      214.81      218.14      5.21 o
   3  -3   2      759.57      867.79     11.84 o
   4  -3   2       45.62       43.00      2.61 o
   5  -3   2      195.20      191.65      5.21 o
   6  -3   2      139.18      162.66      5.43 o
   7  -3   2       25.45       27.04      3.91 o
   8  -3   2      206.69      198.92      9.88 o
   9  -3   2      211.28      205.98     10.53 o
  10  -3   2       94.73      102.28      9.77 o
 -10  -2   2       10.61        3.69      5.54 o
  -9  -2   2      381.63      383.73     14.44 o
  -8  -2   2      123.87      137.14      9.56 o
  -7  -2   2      131.51      124.22      7.71 o
  -6  -2   2      873.71      853.89     12.81 o
  -5  -2   2     1411.64     1414.60     18.24 o
  -4  -2   2      792.61      765.18     10.64 o
  -3  -2   2      134.85      112.93      2.71 o
  -2  -2   2     2510.03     2603.79     29.86 o
  -1  -2   2      748.00      736.18      9.45 o
   0  -2   2     6404.11     6266.04     67.21 o
   1  -2   2      777.72      726.41      9.12 o
   2  -2   2       44.86       45.06      1.95 o
   3  -2   2     2356.57     2444.07     28.56 o
   4  -2   2      505.43      471.46      8.04 o
   5  -2   2       21.47        8.90      1.74 o
   6  -2   2      278.91      271.56      7.93 o
   7  -2   2       87.02       99.79      6.62 o
   8  -2   2        0.41        3.15      3.37 o
   9  -2   2      113.95      112.16      9.23 o
  10  -2   2      141.00      128.56     10.97 o
 -10  -1   2       32.81       20.30      5.86 o
  -9  -1   2       88.84       68.19      7.49 o
  -8  -1   2       42.57       28.34      4.89 o
  -7  -1   2      600.60      578.20     10.21 o
  -6  -1   2      748.46      719.68     11.18 o
  -5  -1   2      715.20      656.27      9.88 o
  -4  -1   2      261.22      219.88      4.34 o
  -3  -1   2      174.83      166.89      3.37 o
  -2  -1   2     1682.90     1655.76     22.15 o
  -1  -1   2     3338.35     3134.65     34.09 o
   0  -1   2      535.13      462.67      5.97 o
   1  -1   2       23.73       25.08      1.30 o
   2  -1   2       47.20       45.06      1.95 o
   3  -1   2      592.24      655.62      9.45 o
   4  -1   2       13.01        5.43      1.41 o
   5  -1   2      251.02      193.49      4.99 o
   6  -1   2      475.09      453.00     10.64 o
   7  -1   2      772.36      787.65     16.07 o
   8  -1   2      139.72      127.58      7.60 o
   9  -1   2       68.22       74.38      6.73 o
 -11   0   2       92.63       80.57      9.34 o
 -10   0   2      100.92      108.80      9.45 o
  -9   0   2      295.84      290.78     12.05 o
  -8   0   2     2137.75     2202.91     59.72 o
  -7   0   2     1832.42     1826.78     23.78 o
  -6   0   2      279.33      318.69      6.51 o
  -5   0   2        0.15        0.76      1.19 o
  -4   0   2     1774.86     1901.27     22.59 o
  -3   0   2       62.99       43.43      1.95 o
  -2   0   2      461.66      446.05      5.32 o
  -1   0   2        0.04       -0.54      0.54 o
   0   0   2     7944.18     7443.50     91.32 o
   1   0   2        0.11       -0.22      0.43 o
   2   0   2       89.68       80.35      2.17 o
   3   0   2       44.91       26.28      1.63 o
   4   0   2      439.23      541.28      8.47 o
   5   0   2        2.66        0.76      1.95 o
   6   0   2      431.91      441.60     10.64 o
   7   0   2       20.89       18.57      3.37 o
   8   0   2       91.23       88.17      6.41 o
   9   0   2       13.22       20.52      5.10 o
 -11   1   2       13.70        2.28      6.41 o
 -10   1   2        0.27        6.19      4.99 o
  -9   1   2      115.25       99.46      8.04 o
  -8   1   2       43.18       35.29      3.37 o
  -7   1   2       15.26       12.16      2.17 o
  -6   1   2       21.21       20.20      2.06 o
  -5   1   2      444.10      448.44      7.60 o
  -4   1   2      991.87     1049.33     13.57 o
  -3   1   2      386.21      401.97      5.32 o
  -2   1   2       10.48       10.64      0.87 o
  -1   1   2     8111.00     7780.75     83.07 o
   0   1   2      506.80      483.84      6.41 o
   1   1   2        4.26        8.80      1.19 o
   2   1   2      952.64      892.43     13.90 o
   3   1   2      271.97      262.88      6.41 o
   4   1   2      467.18      502.52     10.42 o
   5   1   2      154.57      144.63      5.65 o
   6   1   2        0.10       -0.11      2.50 o
   7   1   2       73.76       73.84      5.75 o
   8   1   2        3.46        8.47      4.13 o
   9   1   2        0.68        4.78      5.86 o
 -11   2   2        7.97       15.96      6.41 o
 -10   2   2       98.07       91.64      8.36 o
  -9   2   2       56.30       49.84      4.67 o
  -8   2   2       50.92       43.65      3.69 o
  -7   2   2       40.61       49.73      3.37 o
  -6   2   2       28.26       31.27      2.50 o
  -5   2   2        5.81        9.12      1.52 o
  -4   2   2      332.33      353.76      5.43 o
  -3   2   2        6.21        7.06      0.98 o
  -2   2   2     1395.48     1345.11     19.00 o
  -1   2   2       17.47       14.55      0.98 o
   0   2   2     2257.66     2280.76     25.95 o
   1   2   2       36.41       42.78      1.95 o
   2   2   2      379.12      395.45      7.93 o
   3   2   2       27.04       14.55      2.06 o
   4   2   2       51.70       53.64      3.80 o
   5   2   2       85.86       84.15      5.32 o
   6   2   2      444.29      436.06     11.08 o
   7   2   2       57.68       55.59      5.21 o
   8   2   2       20.02       17.92      5.65 o
   9   2   2       32.47       21.93      7.06 o
 -11   3   2      147.26      129.97     14.77 o
 -10   3   2       12.10        1.09      4.67 o
  -9   3   2        5.40        1.41      2.82 o
  -8   3   2        0.01       -1.74      2.28 o
  -7   3   2       43.80       38.76      3.15 o
  -6   3   2       20.20       20.52      2.28 o
  -5   3   2      538.45      584.60      8.25 o
  -4   3   2     1174.52     1316.45     14.77 o
  -3   3   2        0.19       -0.87      0.87 o
  -2   3   2     3536.47     3551.38     39.52 o
  -1   3   2     5897.67     6142.36     66.89 o
   0   3   2        0.57        1.30      0.98 o
   1   3   2       60.51       49.95      2.39 o
   2   3   2      378.86      360.27      5.65 o
   3   3   2      498.24      517.50     10.53 o
   4   3   2      104.89       97.07      5.10 o
   5   3   2      247.99      256.58      7.93 o
   6   3   2        3.29        6.73      3.04 o
   7   3   2       43.77       44.30      5.21 o
   8   3   2      138.24      179.81     12.49 o
 -11   4   2       30.28       42.02     10.42 o
 -10   4   2        2.73        1.95      4.99 o
  -9   4   2        3.61       -0.87      2.93 o
  -8   4   2      135.90      132.47      5.54 o
  -7   4   2        3.14        1.74      2.17 o
  -6   4   2      778.28      830.11     12.81 o
  -5   4   2      842.50      957.69     11.94 o
  -4   4   2       49.87       43.76      2.39 o
  -3   4   2       10.29       17.26      1.85 o
  -2   4   2       90.83      108.58      2.93 o
  -1   4   2       31.25       23.89      1.85 o
   0   4   2     1091.88     1136.42     14.98 o
   1   4   2      775.56      795.90     11.51 o
   2   4   2      172.72      183.61      4.89 o
   3   4   2      504.34      483.62     10.64 o
   4   4   2       20.08       22.15      3.04 o
   5   4   2       49.13       47.78      4.02 o
   6   4   2      163.45      161.14      7.93 o
   7   4   2       32.70       19.65      5.65 o
   8   4   2       22.67       14.98      5.75 o
 -11   5   2       10.80        7.17      7.82 o
 -10   5   2       34.77       45.60      6.95 o
  -9   5   2       49.90       40.28      4.78 o
  -8   5   2      154.77      144.74      5.86 o
  -7   5   2      203.63      206.41      6.19 o
  -6   5   2      924.99      919.69     12.27 o
  -5   5   2      266.21      258.97      5.21 o
  -4   5   2     1373.57     1486.16     19.33 o
  -3   5   2       29.05       48.32      2.61 o
  -2   5   2      164.70      211.73      4.78 o
  -1   5   2      775.80      743.57     11.08 o
   0   5   2      347.34      385.03      7.27 o
   1   5   2        4.08        1.95      1.52 o
   2   5   2       31.92       25.84      2.61 o
   3   5   2      110.51      139.96      6.08 o
   4   5   2      811.84      776.79     15.74 o
   5   5   2       60.97       59.07      5.43 o
   6   5   2        5.37        2.39      3.69 o
   7   5   2       25.26       16.18      5.86 o
 -11   6   2       16.34       29.10      9.99 o
 -10   6   2      126.98      153.43     11.40 o
  -9   6   2      267.46      300.99     13.03 o
  -8   6   2       32.39       55.05      6.73 o
  -7   6   2       58.51       53.53      4.78 o
  -6   6   2       38.23       33.77      2.71 o
  -5   6   2        1.42        1.95      1.63 o
  -4   6   2        1.82        0.22      1.74 o
  -3   6   2      106.01      121.72      4.02 o
  -2   6   2      600.29      661.70     10.53 o
  -1   6   2      153.97      177.53      4.99 o
   0   6   2     1241.74     1260.20     17.59 o
   1   6   2      360.82      395.13      8.47 o
   2   6   2       87.84       89.80      5.54 o
   3   6   2       63.91       79.48      5.65 o
   4   6   2       16.34        9.56      3.26 o
   5   6   2      151.06      154.08      8.58 o
   6   6   2      111.01      119.98     10.32 o
   7   6   2       20.16       18.35      6.84 o
 -10   7   2       44.74       64.50      8.04 o
  -9   7   2        2.90       -3.58      4.67 o
  -8   7   2      178.94      180.79      9.99 o
  -7   7   2        1.50        4.13      4.02 o
  -6   7   2      250.76      253.32      6.73 o
  -5   7   2      261.62      285.68      8.47 o
  -4   7   2      162.77      156.36      6.19 o
  -3   7   2      228.04      247.57      7.60 o
  -2   7   2      223.64      208.48      5.65 o
  -1   7   2       50.73       51.90      3.47 o
   0   7   2      120.38      102.18      4.99 o
   1   7   2      878.18      909.05     14.66 o
   2   7   2      732.08      760.62     15.64 o
   3   7   2       15.82        9.01      3.47 o
   4   7   2       11.28       13.57      4.13 o
   5   7   2      171.79      192.62     12.60 o
   6   7   2       19.04       12.70      6.41 o
 -10   8   2       52.92       66.56      8.90 o
  -9   8   2        2.18        7.49      5.54 o
  -8   8   2        5.74        5.54      4.89 o
  -7   8   2       34.51       29.64      5.65 o
  -6   8   2      103.33      110.54      9.12 o
  -5   8   2      209.56      198.38      9.99 o
  -4   8   2      148.25      139.31      6.84 o
  -3   8   2      408.84      396.54     10.42 o
  -2   8   2      130.51      128.24      6.62 o
  -1   8   2       81.92       85.13      6.51 o
   0   8   2      118.90      114.01      5.75 o
   1   8   2      107.86      123.89      7.06 o
   2   8   2      102.74      101.52      6.62 o
   3   8   2        8.13       13.68      4.23 o
   4   8   2       15.46       10.97      4.45 o
   5   8   2      162.17      176.45     12.92 o
 -10   9   2      108.52      129.43     12.05 o
  -9   9   2       49.66       70.47      8.90 o
  -8   9   2      153.14      179.05     12.81 o
  -7   9   2       18.40       10.10      5.10 o
  -6   9   2       30.98       28.01      5.86 o
  -5   9   2     1092.36      994.17     25.08 o
  -4   9   2        0.02        1.95      3.91 o
  -3   9   2       11.20        3.26      3.15 o
  -2   9   2       41.84       38.87      4.34 o
  -1   9   2      504.41      500.78     12.81 o
   0   9   2       32.28       19.98      4.02 o
   1   9   2        8.24        1.30      4.56 o
   2   9   2        6.17        2.28      4.99 o
   3   9   2       47.71       51.47      6.19 o
   4   9   2        0.02        0.65      5.86 o
  -9  10   2        0.00        6.08      6.62 o
  -8  10   2       34.26       38.98      6.95 o
  -7  10   2        1.35       -2.50      4.67 o
  -6  10   2       70.60       80.89      8.69 o
  -5  10   2       23.10       15.74      5.54 o
  -4  10   2      102.32      109.45      9.77 o
  -3  10   2      136.67      136.05     10.42 o
  -2  10   2       21.10       10.21      4.02 o
  -1  10   2      193.87      185.67      8.69 o
   0  10   2       25.91       23.45      5.43 o
   1  10   2       28.70       20.63      6.08 o
   2  10   2       48.95       54.07      8.25 o
   3  10   2       19.94       22.15     10.64 o
  -8  11   2        4.96       15.42      5.75 o
  -7  11   2        0.03        3.69      5.43 o
  -6  11   2       49.23       42.35      7.38 o
  -5  11   2       95.35       99.46      9.88 o
  -4  11   2        0.85        0.33      5.10 o
  -3  11   2       30.74       11.29      5.97 o
  -2  11   2        1.79        5.86      5.32 o
  -1  11   2       47.96       20.09      6.08 o
   0  11   2       25.11       17.48      6.30 o
   1  11   2       64.71       52.12      8.25 o
  -7  12   2       30.11       27.69      7.60 o
  -6  12   2        0.17       -3.91      5.43 o
  -5  12   2       49.65       41.15      7.38 o
  -4  12   2        0.32        1.63      6.41 o
  -3  12   2        6.27        6.41      6.08 o
  -2  12   2        0.19       -5.97      5.97 o
  -1  12   2        1.28       16.50      9.23 o
   0  12   2       24.00       27.36     11.51 o
   0 -13   3        5.44       26.82     11.94 o
   1 -13   3       58.30       48.43     12.70 o
   2 -13   3       15.11        0.54      6.41 o
   3 -13   3        0.38        5.10      7.06 o
   4 -13   3       62.83       53.64      9.34 o
  -2 -12   3        3.72        7.49      6.84 o
  -1 -12   3        0.28       -2.50      5.86 o
   0 -12   3       17.57       19.33      5.97 o
   1 -12   3        5.97        3.69      4.45 o
   2 -12   3       11.47       19.44      5.21 o
   3 -12   3       45.71       51.03      8.25 o
   4 -12   3       31.86       22.37      6.95 o
   5 -12   3       33.88       32.14      7.38 o
   6 -12   3       25.93       22.91      7.49 o
  -4 -11   3      159.29      181.33     12.92 o
  -3 -11   3       51.80       60.15     10.97 o
  -2 -11   3      267.84      285.57     13.03 o
  -1 -11   3      118.32      103.04      9.34 o
   0 -11   3       35.14       33.66      5.97 o
   1 -11   3        4.74        2.50      3.58 o
   2 -11   3       16.07       16.18      4.13 o
   3 -11   3      293.83      265.70     10.10 o
   4 -11   3       72.97       71.23      6.84 o
   5 -11   3      156.15      175.03     12.92 o
   6 -11   3        0.03        4.45      5.86 o
   7 -11   3       50.18       63.41      8.90 o
  -5 -10   3       17.33       29.75      6.84 o
  -4 -10   3       48.17       55.49      7.60 o
  -3 -10   3       23.33       37.90      5.10 o
  -2 -10   3        9.14        4.56      4.56 o
  -1 -10   3        0.08       -1.63      3.80 o
   0 -10   3       81.41       78.94      5.97 o
   1 -10   3      188.31      164.72      8.14 o
   2 -10   3       37.52       22.48      4.02 o
   3 -10   3      579.65      594.92     14.55 o
   4 -10   3      171.72      171.45      8.80 o
   5 -10   3      452.16      482.43     13.57 o
   6 -10   3       18.07       21.06      5.10 o
   7 -10   3        1.15       -4.45      4.67 o
   8 -10   3       42.09       40.50      8.14 o
  -6  -9   3       26.34       25.41      6.84 o
  -5  -9   3       12.46       13.14      5.65 o
  -4  -9   3       34.26       33.88      5.97 o
  -3  -9   3      280.48      276.88      9.45 o
  -2  -9   3      124.87      119.55      7.06 o
  -1  -9   3        0.78        2.71      2.61 o
   0  -9   3        9.36        2.50      2.82 o
   1  -9   3        1.16        3.26      2.93 o
   2  -9   3      600.96      627.17     14.12 o
   3  -9   3       30.99       26.17      3.91 o
   4  -9   3      969.76      989.40     19.76 o
   5  -9   3      530.12      526.08     13.68 o
   6  -9   3       23.96       24.76      4.78 o
   7  -9   3       11.04        4.02      4.45 o
   8  -9   3       21.07       13.46      5.32 o
  -7  -8   3       14.48        8.36      6.08 o
  -6  -8   3       26.66       19.87      5.54 o
  -5  -8   3       19.18       20.30      5.10 o
  -4  -8   3       45.21       27.58      4.02 o
  -3  -8   3       57.84       45.82      4.56 o
  -2  -8   3       18.06       11.73      2.50 o
  -1  -8   3      148.43      130.30      4.99 o
   0  -8   3       13.34       14.44      2.39 o
   1  -8   3      255.75      259.40      7.93 o
   2  -8   3        5.23        3.91      2.71 o
   3  -8   3       14.86       17.59      3.26 o
   4  -8   3       59.66       62.22      5.32 o
   5  -8   3        4.52        3.80      2.93 o
   6  -8   3       85.53       88.93      7.60 o
   7  -8   3       23.18       24.87      4.78 o
   8  -8   3       90.62       92.08      7.71 o
   9  -8   3      226.71      240.18     13.14 o
  -8  -7   3      130.74      155.05     12.16 o
  -7  -7   3       11.84       13.03      5.21 o
  -6  -7   3       71.87       66.45      7.38 o
  -5  -7   3        3.02        1.74      3.15 o
  -4  -7   3      304.67      343.12      9.66 o
  -3  -7   3      540.08      581.13     12.60 o
  -2  -7   3      684.64      694.49     11.62 o
  -1  -7   3      104.31       84.69      4.23 o
   0  -7   3      107.87       92.51      4.02 o
   1  -7   3        0.70        0.43      2.06 o
   2  -7   3       46.57       50.92      4.23 o
   3  -7   3      122.94      120.09      5.86 o
   4  -7   3        2.17        4.23      2.82 o
   5  -7   3        1.02       -2.50      2.93 o
   6  -7   3       33.69       34.85      4.56 o
   7  -7   3       10.87        2.06      3.80 o
   8  -7   3       46.80       52.01      7.17 o
   9  -7   3        2.47        0.33      5.75 o
  -8  -6   3       31.30       40.83      6.95 o
  -7  -6   3      132.14      154.95     10.97 o
  -6  -6   3       28.42       36.59      5.97 o
  -5  -6   3       80.85       71.56      5.21 o
  -4  -6   3      216.21      189.04      6.73 o
  -3  -6   3       82.58       92.19      4.23 o
  -2  -6   3       23.12       20.30      2.17 o
  -1  -6   3      481.56      437.69      7.93 o
   0  -6   3      344.92      351.80      6.73 o
   1  -6   3      416.85      425.86      7.38 o
   2  -6   3      127.71      121.72      4.99 o
   3  -6   3      789.92      882.12     16.18 o
   4  -6   3       24.49       14.33      2.82 o
   5  -6   3      123.13      115.10      6.84 o
   6  -6   3      517.81      528.36     12.81 o
   7  -6   3      257.12      241.59      9.12 o
   8  -6   3      106.45       85.56      8.58 o
   9  -6   3        9.55        1.41      5.65 o
  -9  -5   3        5.16        8.69      5.86 o
  -8  -5   3        2.96       -4.23      4.23 o
  -7  -5   3      221.08      200.55      9.99 o
  -6  -5   3      478.96      495.24     11.84 o
  -5  -5   3        5.71        3.80      2.39 o
  -4  -5   3        0.07        5.75      2.17 o
  -3  -5   3      180.90      174.93      5.75 o
  -2  -5   3      576.51      579.83      9.23 o
  -1  -5   3     3267.45     3330.20     38.33 o
   0  -5   3      439.92      466.03      7.60 o
   1  -5   3      810.50      901.01     12.60 o
   2  -5   3      909.35      992.55     16.61 o
   3  -5   3        0.17       -0.54      1.85 o
   4  -5   3        3.38       -0.22      2.17 o
   5  -5   3      872.08      863.33     16.61 o
   6  -5   3       16.89       10.75      3.26 o
   7  -5   3      174.17      170.58      9.88 o
   8  -5   3       30.01       19.33      5.43 o
   9  -5   3        6.63        2.71      5.43 o
  -9  -4   3      200.72      198.92     11.08 o
  -8  -4   3        0.06        1.52      4.34 o
  -7  -4   3       10.29       10.53      4.23 o
  -6  -4   3      354.97      348.44      9.23 o
  -5  -4   3       20.85       27.47      3.15 o
  -4  -4   3      133.91      150.06      5.32 o
  -3  -4   3      698.37      750.95     10.86 o
  -2  -4   3     4826.14     5013.44     55.70 o
  -1  -4   3        1.46        1.19      0.98 o
   0  -4   3      119.20      140.40      3.47 o
   1  -4   3      740.25      670.82     11.62 o
   2  -4   3       42.59       50.06      3.37 o
   3  -4   3      167.91      164.07      3.91 o
   4  -4   3       86.14       88.60      5.21 o
   5  -4   3        6.48        3.47      1.95 o
   6  -4   3      287.07      285.14      8.69 o
   7  -4   3       12.16        9.23      3.80 o
   8  -4   3       43.57       49.19      6.73 o
   9  -4   3       59.62       59.50      7.71 o
 -10  -3   3       47.88       39.42      7.82 o
  -9  -3   3      125.80      130.30     10.10 o
  -8  -3   3        9.34        8.36      4.23 o
  -7  -3   3       40.67       43.11      5.54 o
  -6  -3   3      275.48      299.69      8.14 o
  -5  -3   3      981.65      930.11     13.25 o
  -4  -3   3       10.77        0.43      1.09 o
  -3  -3   3      276.67      333.67      7.27 o
  -2  -3   3     1229.76     1164.32     14.44 o
  -1  -3   3       13.24       10.10      1.19 o
   0  -3   3      230.85      247.89      4.34 o
   1  -3   3       29.68       36.81      1.30 o
   2  -3   3     1378.42     1414.49     17.48 o
   3  -3   3     1397.37     1457.38     18.57 o
   4  -3   3      560.82      570.49      9.45 o
   5  -3   3      473.19      459.41      9.12 o
   6  -3   3       11.19        9.34      2.82 o
   7  -3   3       20.93       21.39      4.45 o
   8  -3   3        0.14        0.65      4.45 o
   9  -3   3       16.68       12.49      5.54 o
 -10  -2   3       59.52       60.81      7.82 o
  -9  -2   3        4.09        6.30      4.67 o
  -8  -2   3        5.02        3.04      3.69 o
  -7  -2   3      119.99      112.16      5.75 o
  -6  -2   3      177.50      179.70      6.08 o
  -5  -2   3      706.21      740.85     10.86 o
  -4  -2   3     1625.54     1688.66     20.52 o
  -3  -2   3     1031.46      967.79     14.98 o
  -2  -2   3        2.25        1.09      0.98 o
  -1  -2   3      537.21      566.04      6.62 o
   0  -2   3      117.16      105.54      1.95 o
   1  -2   3       59.89       50.82      1.95 o
   2  -2   3      159.37      167.22      3.80 o
   3  -2   3      236.07      243.01      5.10 o
   4  -2   3      319.88      334.76      6.62 o
   5  -2   3        0.02        0.54      2.06 o
   6  -2   3       29.75       21.28      3.26 o
   7  -2   3      302.33      307.72      9.45 o
   8  -2   3      105.14       97.61      8.58 o
   9  -2   3      157.21      190.34     11.51 o
 -11  -1   3        1.35       -1.30      6.51 o
 -10  -1   3        9.73        9.12      4.89 o
  -9  -1   3      232.75      241.81     11.08 o
  -8  -1   3      744.23      728.37     14.98 o
  -7  -1   3       59.67       44.84      3.91 o
  -6  -1   3       15.47       12.70      1.95 o
  -5  -1   3     1067.03     1046.19     14.01 o
  -4  -1   3        2.46        2.82      0.98 o
  -3  -1   3      488.98      485.47      7.49 o
  -2  -1   3        1.52        0.22      0.54 o
  -1  -1   3     7276.97     7361.84     68.95 o
   0  -1   3     6298.91     6096.00     65.80 o
   1  -1   3      211.17      182.42      3.26 o
   2  -1   3       46.76       30.95      1.85 o
   3  -1   3        0.20        1.63      1.19 o
   4  -1   3      182.49      186.54      4.78 o
   5  -1   3      385.20      400.67      9.77 o
   6  -1   3      641.72      630.53     13.68 o
   7  -1   3      412.82      410.55     11.29 o
   8  -1   3      292.72      306.20     10.42 o
   9  -1   3      149.61      176.55     12.05 o
 -11   0   3       82.51       75.90      8.90 o
 -10   0   3       15.39       14.01      5.43 o
  -9   0   3        4.38        2.71      4.13 o
  -8   0   3       25.56       23.67      3.47 o
  -7   0   3      225.74      205.00      5.54 o
  -6   0   3      332.64      346.38      6.84 o
  -5   0   3        6.91        3.91      1.30 o
  -4   0   3      653.55      641.39      9.12 o
  -3   0   3     1643.33     1537.73     16.18 o
  -2   0   3        6.50        3.58      0.65 o
  -1   0   3    10931.49    10794.22    114.99 o
   0   0   3     3878.21     3883.53     42.67 o
   1   0   3      131.51      122.70      2.82 o
   2   0   3     1518.70     1711.90     24.32 o
   3   0   3      445.11      421.19      8.90 o
   4   0   3        4.15        1.63      1.85 o
   5   0   3      466.84      466.79     10.75 o
   6   0   3       34.39       23.67      3.58 o
   7   0   3       30.33       22.69      3.80 o
   8   0   3       11.67        5.21      4.34 o
   9   0   3        1.45        6.84      5.21 o
 -11   1   3       92.68       80.35      8.90 o
 -10   1   3       70.63       50.27      7.17 o
  -9   1   3       54.13       42.46      4.56 o
  -8   1   3       36.78       29.86      3.04 o
  -7   1   3      416.30      401.54      8.04 o
  -6   1   3      108.66       81.11      3.69 o
  -5   1   3        8.43       14.01      1.74 o
  -4   1   3        0.43       -0.87      0.87 o
  -3   1   3       18.48       17.48      1.30 o
  -2   1   3       18.60       28.01      1.41 o
  -1   1   3     1655.19     1671.83     19.44 o
   0   1   3     2033.17     2058.93     23.67 o
   1   1   3     4243.35     4175.19     49.73 o
   2   1   3       94.02      109.12      4.13 o
   3   1   3        3.77        3.80      1.74 o
   4   1   3       12.72       16.07      2.39 o
   5   1   3      316.70      330.96      9.12 o
   6   1   3       56.27       46.69      4.78 o
   7   1   3       61.88       61.35      5.21 o
   8   1   3      230.76      246.37      9.66 o
 -11   2   3      153.78      130.73     10.75 o
 -10   2   3        7.42        4.99      4.34 o
  -9   2   3      801.27      792.00     16.18 o
  -8   2   3      425.04      405.44      8.69 o
  -7   2   3      228.10      209.89      5.75 o
  -6   2   3       25.66       15.42      2.06 o
  -5   2   3       18.29        9.66      1.41 o
  -4   2   3       82.47       83.61      2.61 o
  -3   2   3        4.68        1.09      0.76 o
  -2   2   3      414.97      438.13      8.04 o
  -1   2   3      165.79      160.27      3.58 o
   0   2   3       37.40       45.93      2.17 o
   1   2   3       40.24       35.18      2.61 o
   2   2   3       30.13       50.71      3.37 o
   3   2   3      626.50      755.95     13.90 o
   4   2   3      153.90      152.88      7.49 o
   5   2   3        2.94        3.91      2.50 o
   6   2   3      253.26      243.98      8.58 o
   7   2   3       70.39       68.52      6.08 o
   8   2   3        2.89       -4.23      4.23 o
 -11   3   3        7.20       -0.33      5.75 o
 -10   3   3        0.46        0.54      3.80 o
  -9   3   3       64.97       76.12      4.78 o
  -8   3   3       23.55       17.70      2.71 o
  -7   3   3      262.04      265.81      6.62 o
  -6   3   3      469.35      481.56      7.71 o
  -5   3   3      449.40      483.95      7.17 o
  -4   3   3      147.50      168.08      3.58 o
  -3   3   3      218.49      265.48      6.41 o
  -2   3   3      195.26      145.50      4.45 o
  -1   3   3     3572.80     3693.63     41.48 o
   0   3   3     1408.10     1381.38     17.37 o
   1   3   3      200.35      184.15      4.23 o
   2   3   3      510.91      503.82      8.80 o
   3   3   3      651.46      644.43     12.70 o
   4   3   3       86.53       76.98      5.32 o
   5   3   3      367.29      376.02     10.21 o
   6   3   3       30.53       27.69      4.13 o
   7   3   3        1.87        7.06      4.13 o
   8   3   3       15.30       10.32      6.08 o
 -10   4   3       28.36       25.41      4.78 o
  -9   4   3      107.42      129.00      6.62 o
  -8   4   3      171.55      188.06      6.19 o
  -7   4   3       99.94       90.56      4.67 o
  -6   4   3      323.97      319.99      6.08 o
  -5   4   3      102.59       90.34      3.15 o
  -4   4   3       30.27       23.24      1.85 o
  -3   4   3     1214.25     1274.10     19.87 o
  -2   4   3     1180.48     1257.59     16.07 o
  -1   4   3        0.53        3.04      1.19 o
   0   4   3      358.91      376.02      6.84 o
   1   4   3      213.23      185.89      4.67 o
   2   4   3      544.42      582.22     11.84 o
   3   4   3       37.20       35.18      3.58 o
   4   4   3      326.19      328.35      8.04 o
   5   4   3        5.40        2.93      2.71 o
   6   4   3        4.68        6.08      3.69 o
   7   4   3        6.41       13.03      6.19 o
 -10   5   3       70.67       74.49      8.25 o
  -9   5   3        0.02        0.00      3.47 o
  -8   5   3      102.77       80.24      5.65 o
  -7   5   3      350.44      356.58      8.14 o
  -6   5   3      129.69      112.38      4.23 o
  -5   5   3       15.32        7.17      1.63 o
  -4   5   3       49.83       39.42      3.37 o
  -3   5   3     1124.30     1235.55     16.18 o
  -2   5   3     1850.27     1976.19     24.32 o
  -1   5   3      773.25      766.48     11.62 o
   0   5   3      480.40      458.11      8.36 o
   1   5   3     1050.95     1130.23     16.07 o
   2   5   3       92.68       87.84      5.43 o
   3   5   3      243.24      236.49      7.82 o
   4   5   3       10.72        8.25      3.15 o
   5   5   3      135.70      119.44      7.49 o
   6   5   3       15.12       15.09      4.78 o
   7   5   3        9.18        7.06      6.41 o
 -11   6   3        0.59       -0.33      6.19 o
 -10   6   3       30.77       32.90      6.30 o
  -9   6   3       83.67       79.48      8.36 o
  -8   6   3        2.76        4.45      3.15 o
  -7   6   3       57.84       49.95      3.69 o
  -6   6   3     2135.44     2213.33     28.23 o
  -5   6   3        5.06        9.66      2.71 o
  -4   6   3        5.74        3.04      2.28 o
  -3   6   3      245.29      259.73      7.71 o
  -2   6   3      407.77      416.41      7.82 o
  -1   6   3      536.42      544.86     10.53 o
   0   6   3       84.66       94.68      4.67 o
   1   6   3      132.75      132.58      5.10 o
   2   6   3      179.66      175.25      6.84 o
   3   6   3        0.55        1.30      2.93 o
   4   6   3      302.02      323.79     10.32 o
   5   6   3       46.50       37.46      5.21 o
   6   6   3      118.63      134.75     10.97 o
 -11   7   3       61.18       70.04      9.45 o
 -10   7   3      203.70      244.20     13.46 o
  -9   7   3      117.67      121.61     10.21 o
  -8   7   3      280.17      297.19     12.70 o
  -7   7   3      498.19      505.23     10.32 o
  -6   7   3      616.16      621.85     11.51 o
  -5   7   3      240.62      253.43      8.04 o
  -4   7   3      300.89      311.63      8.90 o
  -3   7   3       55.62       60.59      4.67 o
  -2   7   3      750.53      738.90     14.88 o
  -1   7   3     1630.61     1657.93     26.93 o
   0   7   3      952.90      921.10     14.77 o
   1   7   3        7.29        7.82      3.04 o
   2   7   3       11.30        9.99      3.37 o
   3   7   3      196.38      207.72      8.36 o
   4   7   3        4.20        8.36      4.02 o
   5   7   3       43.93       46.36      6.08 o
 -10   8   3       13.53       16.29      6.73 o
  -9   8   3      122.83      131.38     10.86 o
  -8   8   3      144.35      156.79     11.62 o
  -7   8   3        3.17       11.84      4.89 o
  -6   8   3     1378.11     1490.72     27.04 o
  -5   8   3      951.26      939.01     18.46 o
  -4   8   3      250.32      236.06      8.25 o
  -3   8   3       53.40       51.03      4.78 o
  -2   8   3        5.35        5.21      2.93 o
  -1   8   3      144.35      151.80      7.27 o
   0   8   3      105.50      113.36      7.06 o
   1   8   3       97.24       86.97      7.93 o
   2   8   3        6.79        7.60      3.91 o
   3   8   3      214.32      213.25      9.12 o
   4   8   3        0.07        0.33      4.34 o
 -10   9   3        0.32       17.05      7.17 o
  -9   9   3        0.88       -5.21      5.21 o
  -8   9   3       57.30       49.40      7.49 o
  -7   9   3       19.11       20.96      5.43 o
  -6   9   3      156.76      168.30     11.62 o
  -5   9   3      199.99      197.08     11.18 o
  -4   9   3      520.83      506.97     12.92 o
  -3   9   3       32.71       18.35      3.69 o
  -2   9   3      126.84      122.70      7.60 o
  -1   9   3       68.56       58.53      5.65 o
   0   9   3       80.75       82.85      8.04 o
   1   9   3       82.05       90.01      8.80 o
   2   9   3       15.39        6.62      5.32 o
   3   9   3       16.13        5.65      6.08 o
  -9  10   3        6.69        3.15      6.73 o
  -8  10   3        3.46        1.41      4.89 o
  -7  10   3       77.51       71.99      8.69 o
  -6  10   3       77.61       70.58      8.14 o
  -5  10   3        3.72        0.43      4.99 o
  -4  10   3        2.79        7.17      4.99 o
  -3  10   3       13.38        3.91      3.91 o
  -2  10   3       34.24       19.76      4.56 o
  -1  10   3       63.38       55.16      7.17 o
   0  10   3      248.20      257.45     12.49 o
   1  10   3       98.30       99.79      9.34 o
   2  10   3       17.39       23.24      7.27 o
  -8  11   3       23.67       13.46      6.62 o
  -7  11   3        5.19       -3.04      5.54 o
  -6  11   3       17.94       17.92      5.86 o
  -5  11   3        1.30       -0.87      5.21 o
  -4  11   3        5.78        2.28      5.32 o
  -3  11   3        2.32       -4.02      5.43 o
  -2  11   3       96.95       80.02      9.45 o
  -1  11   3       14.13       10.97      5.86 o
   0  11   3       56.83       75.36      9.01 o
   1  11   3       62.65       51.36      8.47 o
  -6  12   3       46.64       46.69      8.47 o
  -5  12   3       10.64       16.50      6.95 o
  -4  12   3       23.53       15.85      6.95 o
  -3  12   3       46.25       28.45      7.60 o
  -2  12   3        5.82        4.45      9.12 o
   0 -13   4       50.76       40.94      8.25 o
   1 -13   4        6.53        2.71      6.62 o
   2 -13   4      210.19      230.95     23.35 o
   3 -13   4       41.19       49.40      8.58 o
  -2 -12   4      124.25      118.35     11.18 o
  -1 -12   4       59.45       53.97      7.82 o
   0 -12   4        3.29        3.69      5.75 o
   1 -12   4        8.26       10.86      5.65 o
   2 -12   4        2.40       -4.78      4.78 o
   3 -12   4        4.61        6.30      4.56 o
   4 -12   4       34.30       36.92      6.19 o
   5 -12   4        0.08       -6.30      6.30 o
  -4 -11   4       21.30       27.91      9.56 o
  -3 -11   4       18.08       13.36      6.19 o
  -2 -11   4       91.35       92.84      9.01 o
  -1 -11   4      144.76      152.12     11.18 o
   0 -11   4       16.62        3.80      4.78 o
   1 -11   4      104.54      102.07      7.49 o
   2 -11   4      373.21      373.85     11.84 o
   3 -11   4       91.73       94.90      7.82 o
   4 -11   4       59.43       63.52      6.73 o
   5 -11   4      122.67      140.29      9.56 o
   6 -11   4        3.58        5.65      5.21 o
  -5 -10   4        8.28        5.43      5.75 o
  -4 -10   4       43.87       45.60      5.65 o
  -3 -10   4      242.39      250.28     12.05 o
  -2 -10   4        3.86        7.82      4.99 o
  -1 -10   4       41.88       32.57      5.65 o
   0 -10   4      684.50      698.18     17.48 o
   1 -10   4        4.20        2.61      3.37 o
   2 -10   4       11.13        6.19      3.47 o
   3 -10   4       17.10       17.37      4.23 o
   4 -10   4      267.01      252.67      9.66 o
   5 -10   4        3.85        0.33      4.02 o
   6 -10   4        0.36       -2.93      4.56 o
   7 -10   4        0.04        2.82      5.32 o
  -6  -9   4       13.04       22.91      6.08 o
  -5  -9   4       10.65       10.42      4.99 o
  -4  -9   4       27.88       39.31      4.89 o
  -3  -9   4       45.49       49.40      5.10 o
  -2  -9   4      388.27      411.20     11.08 o
  -1  -9   4       77.01       70.36      7.17 o
   0  -9   4       17.52       14.55      3.37 o
   1  -9   4       57.54       56.68      4.99 o
   2  -9   4        0.42        2.93      2.93 o
   3  -9   4        3.72        1.09      3.15 o
   4  -9   4       15.35       12.92      3.80 o
   5  -9   4        8.85        0.98      3.80 o
   6  -9   4      162.50      153.10      9.45 o
   7  -9   4        5.93        8.04      4.89 o
   8  -9   4       80.74       75.46      9.45 o
  -7  -8   4       75.62       88.82      9.34 o
  -6  -8   4      165.04      204.57     11.62 o
  -5  -8   4        0.00       -3.26      3.26 o
  -4  -8   4        4.58        3.15      3.04 o
  -3  -8   4       69.13       68.19      5.43 o
  -2  -8   4       22.41       14.66      3.04 o
  -1  -8   4        2.06        0.11      1.95 o
   0  -8   4      319.91      286.98      8.47 o
   1  -8   4       11.20       10.64      2.93 o
   2  -8   4      184.10      188.72      7.27 o
   3  -8   4        2.28       -0.33      2.61 o
   4  -8   4     1224.63     1277.36     23.35 o
   5  -8   4      197.38      199.25      7.17 o
   6  -8   4        0.64        3.69      3.58 o
   7  -8   4       34.03       16.83      4.56 o
   8  -8   4       22.64       21.72      6.62 o
  -8  -7   4       17.11       13.57      5.86 o
  -7  -7   4       60.62       61.13      7.82 o
  -6  -7   4       11.24       12.38      4.67 o
  -5  -7   4      410.53      459.08     11.84 o
  -4  -7   4      268.56      266.03      8.47 o
  -3  -7   4      105.00      131.49      5.86 o
  -2  -7   4      461.21      456.80      8.80 o
  -1  -7   4        0.01        0.54      1.74 o
   0  -7   4      401.16      406.96      7.82 o
   1  -7   4       43.59       31.60      3.37 o
   2  -7   4      545.79      539.22     11.94 o
   3  -7   4      630.37      648.34     13.90 o
   4  -7   4      844.00      851.82     17.16 o
   5  -7   4      517.83      496.22     12.60 o
   6  -7   4       44.03       52.55      5.21 o
   7  -7   4        4.63       -4.34      4.67 o
   8  -7   4       32.50       44.19      7.27 o
  -9  -6   4       39.65       50.60      8.14 o
  -8  -6   4       26.81       26.93      6.19 o
  -7  -6   4       83.27       67.65      7.17 o
  -6  -6   4        0.05        0.00      3.15 o
  -5  -6   4        2.34        0.33      2.71 o
  -4  -6   4        5.61        6.30      2.50 o
  -3  -6   4       47.68       30.19      3.37 o
  -2  -6   4     1078.12     1118.17     15.64 o
  -1  -6   4      139.68      149.84      4.45 o
   0  -6   4      121.66      104.67      3.80 o
   1  -6   4      642.10      753.12     14.01 o
   2  -6   4        0.56       -1.52      1.85 o
   3  -6   4      441.75      461.80     10.75 o
   4  -6   4      117.33      132.04      6.19 o
   5  -6   4       44.99       42.56      4.34 o
   6  -6   4      396.38      369.94     10.75 o
   7  -6   4      263.93      260.81     11.73 o
   8  -6   4      154.25      163.52     11.94 o
   9  -6   4       71.82       71.88      8.90 o
  -9  -5   4      129.31      124.65     10.32 o
  -8  -5   4      193.78      200.12     11.73 o
  -7  -5   4      430.93      396.21     14.01 o
  -6  -5   4      116.39      113.79      5.43 o
  -5  -5   4        6.00        1.95      2.61 o
  -4  -5   4      458.05      433.68     10.10 o
  -3  -5   4      346.45      334.97      8.25 o
  -2  -5   4      281.77      283.07      5.75 o
  -1  -5   4       39.96       37.03      2.50 o
   0  -5   4     1003.10     1046.19     14.12 o
   1  -5   4     1010.60     1024.69     16.94 o
   2  -5   4      603.54      599.48     11.94 o
   3  -5   4      161.14      154.62      5.75 o
   4  -5   4     2057.06     2085.53     31.92 o
   5  -5   4      101.99       98.59      6.19 o
   6  -5   4       19.71       19.65      4.56 o
   7  -5   4        7.32        0.22      4.13 o
   8  -5   4       49.83       65.26      7.49 o
   9  -5   4       30.35       34.85      7.27 o
 -10  -4   4        9.27       10.64      5.97 o
  -9  -4   4        0.20        0.54      4.99 o
  -8  -4   4       22.39       36.81      5.86 o
  -7  -4   4       28.56       24.43      3.58 o
  -6  -4   4      146.63      150.82      6.19 o
  -5  -4   4       25.13       18.13      2.93 o
  -4  -4   4       79.82      112.06      4.67 o
  -3  -4   4      454.76      422.71      9.01 o
  -2  -4   4      591.09      584.17      8.80 o
  -1  -4   4      311.41      347.90      6.08 o
   0  -4   4      464.50      476.57      7.49 o
   1  -4   4       22.01       12.81      0.98 o
   2  -4   4      266.02      229.22      6.30 o
   3  -4   4       86.08       75.79      4.02 o
   4  -4   4      135.54      128.67      5.65 o
   5  -4   4      817.70      788.30     15.64 o
   6  -4   4       13.97       11.94      4.02 o
   7  -4   4        1.67       -2.50      3.58 o
   8  -4   4        1.33        3.26      4.78 o
   9  -4   4       47.83       43.98      7.49 o
 -10  -3   4       41.00       44.08      7.38 o
  -9  -3   4        5.32        4.56      4.23 o
  -8  -3   4       42.40       39.96      5.65 o
  -7  -3   4       11.40        8.80      2.82 o
  -6  -3   4       36.18       32.90      3.58 o
  -5  -3   4        7.25        9.66      2.28 o
  -4  -3   4      487.99      513.81     10.32 o
  -3  -3   4        2.08        4.02      1.52 o
  -2  -3   4     1834.69     1816.57     21.61 o
  -1  -3   4     1219.73     1190.38     13.46 o
   0  -3   4      753.44      852.37      9.77 o
   1  -3   4     3096.68     3122.49     35.61 o
   2  -3   4       48.91       38.00      2.39 o
   3  -3   4        1.48       -1.41      1.41 o
   4  -3   4      536.27      568.32      9.77 o
   5  -3   4       71.97       55.16      4.34 o
   6  -3   4      117.96      125.74      8.80 o
   7  -3   4        1.15        4.23      4.34 o
   8  -3   4       60.91       73.08      7.93 o
   9  -3   4       95.58      128.67     10.86 o
 -10  -2   4        3.82        4.45      5.32 o
  -9  -2   4       63.59       73.08      7.49 o
  -8  -2   4       62.19       61.67      4.99 o
  -7  -2   4       20.77       18.46      3.04 o
  -6  -2   4      939.46      968.87     17.05 o
  -5  -2   4      270.89      292.74      7.38 o
  -4  -2   4      139.05      128.13      4.45 o
  -3  -2   4      464.83      422.82      8.25 o
  -2  -2   4      235.68      232.04      3.91 o
  -1  -2   4      652.69      725.87      8.47 o
   0  -2   4     1040.79     1000.04     12.81 o
   1  -2   4      158.84      153.64      3.58 o
   2  -2   4      642.12      608.60      9.23 o
   3  -2   4      309.27      293.17      5.97 o
   4  -2   4      289.11      320.64      6.84 o
   5  -2   4      139.30      128.24      5.75 o
   6  -2   4       28.72       20.41      3.58 o
   7  -2   4      427.16      422.38     14.55 o
   8  -2   4       19.08        8.25      4.99 o
   9  -2   4       28.66       27.36      6.95 o
 -11  -1   4       68.81       74.27      8.58 o
 -10  -1   4       42.83       30.40      6.08 o
  -9  -1   4       11.60        9.12      4.45 o
  -8  -1   4        5.78        4.34      2.93 o
  -7  -1   4      144.53      143.33      5.86 o
  -6  -1   4      165.14      171.34      4.56 o
  -5  -1   4       81.14       91.97      3.15 o
  -4  -1   4      216.08      188.39      3.91 o
  -3  -1   4      498.00      525.54      6.73 o
  -2  -1   4     1990.63     2015.93     20.52 o
  -1  -1   4     3298.62     3405.67     37.90 o
   0  -1   4      461.38      503.82      7.38 o
   1  -1   4      319.44      351.91      5.97 o
   2  -1   4       90.11       85.35      3.04 o
   3  -1   4       69.67       58.96      3.04 o
   4  -1   4      122.09      100.44      5.21 o
   5  -1   4      462.40      491.66     11.51 o
   6  -1   4      132.55      137.14      6.84 o
   7  -1   4      940.24      941.08     19.22 o
   8  -1   4       40.22       46.58      6.95 o
 -11   0   4       35.10       44.74      7.38 o
 -10   0   4       25.03        8.25      4.89 o
  -9   0   4       62.18       48.10      4.78 o
  -8   0   4        1.61        0.11      2.71 o
  -7   0   4       15.80       13.57      2.71 o
  -6   0   4       19.47       23.02      2.28 o
  -5   0   4      440.60      470.27      7.82 o
  -4   0   4        8.25        8.80      1.19 o
  -3   0   4     2835.25     2954.51     29.53 o
  -2   0   4     2456.51     2519.97     28.67 o
  -1   0   4     3859.26     3961.17     43.87 o
   0   0   4        1.29        1.85      0.98 o
   1   0   4       29.90       20.20      1.52 o
   2   0   4        1.86        3.15      1.19 o
   3   0   4      687.46      681.24     12.81 o
   4   0   4        2.62       -1.95      1.95 o
   5   0   4       87.58       89.47      5.86 o
   6   0   4      163.72      153.64      7.17 o
   7   0   4       81.41       86.76      6.95 o
   8   0   4       60.75       53.10      6.30 o
 -11   1   4        8.11        3.04      6.08 o
 -10   1   4      165.30      172.86     11.08 o
  -9   1   4      500.13      472.00     11.94 o
  -8   1   4       55.30       52.12      4.56 o
  -7   1   4      227.60      230.63      5.97 o
  -6   1   4       14.81       17.26      2.06 o
  -5   1   4     1327.22     1377.69     15.74 o
  -4   1   4      833.02      855.08     10.42 o
  -3   1   4      363.51      385.47      5.10 o
  -2   1   4      418.86      465.49      6.95 o
  -1   1   4     2410.32     2530.06     28.99 o
   0   1   4      116.17       96.75      2.82 o
   1   1   4        2.31        1.63      0.98 o
   2   1   4       49.73       72.86      4.23 o
   3   1   4       21.04       20.74      2.61 o
   4   1   4       35.55       25.95      3.26 o
   5   1   4      844.80      888.20     17.37 o
   6   1   4      106.88      124.33      7.49 o
   7   1   4       63.43       64.61      6.08 o
   8   1   4        4.31        4.56      4.67 o
 -11   2   4       13.17        7.49      5.75 o
 -10   2   4       58.70       52.55      5.21 o
  -9   2   4       35.00       36.05      4.45 o
  -8   2   4     1404.16     1327.95     19.11 o
  -7   2   4      438.77      422.27      8.36 o
  -6   2   4      225.71      225.96      4.89 o
  -5   2   4       29.32       12.70      1.52 o
  -4   2   4       20.74       25.52      1.74 o
  -3   2   4      140.14      136.38      4.45 o
  -2   2   4     1867.56     1905.61     23.89 o
  -1   2   4      684.42      637.27      9.12 o
   0   2   4       99.55      124.43      3.37 o
   1   2   4        4.64        5.32      1.19 o
   2   2   4      601.20      626.63     11.94 o
   3   2   4       36.64       41.80      3.58 o
   4   2   4      139.77      132.90      5.86 o
   5   2   4       21.43       18.68      3.58 o
   6   2   4       67.64       77.96      6.30 o
   7   2   4        0.62       -0.11      4.02 o
   8   2   4        3.82        2.61      4.67 o
 -11   3   4      224.30      244.09     17.16 o
 -10   3   4      234.40      247.24     11.51 o
  -9   3   4      545.46      548.55     11.08 o
  -8   3   4        4.00        0.76      2.28 o
  -7   3   4      188.59      177.86      5.43 o
  -6   3   4      143.77      139.85      4.02 o
  -5   3   4        4.57        3.26      1.30 o
  -4   3   4       60.92       45.28      3.26 o
  -3   3   4      805.96      841.94     14.33 o
  -2   3   4     1010.98     1146.73     18.02 o
  -1   3   4       76.34       61.46      2.71 o
   0   3   4      132.73      100.55      3.26 o
   1   3   4      270.95      282.53      5.65 o
   2   3   4      136.21      142.57      5.43 o
   3   3   4      465.18      481.78     10.97 o
   4   3   4       42.51       38.44      4.23 o
   5   3   4      137.15      119.33      7.17 o
   6   3   4        2.15        1.09      3.69 o
   7   3   4       24.71       17.16      4.78 o
 -11   4   4       64.62       70.90      8.36 o
 -10   4   4       14.08        9.99      5.32 o
  -9   4   4       15.26       13.14      3.69 o
  -8   4   4       72.51       71.56      5.43 o
  -7   4   4      585.44      606.86     10.97 o
  -6   4   4      613.51      621.85      9.12 o
  -5   4   4      518.78      546.38      7.93 o
  -4   4   4      742.45      739.33     13.79 o
  -3   4   4      677.57      777.45     14.01 o
  -2   4   4      377.46      416.63      9.12 o
  -1   4   4       19.76       14.12      1.74 o
   0   4   4        0.61       -1.30      1.41 o
   1   4   4      338.48      311.74      6.51 o
   2   4   4       91.10      103.15      5.75 o
   3   4   4      568.51      568.86     12.81 o
   4   4   4       45.05       39.20      3.80 o
   5   4   4        0.27        0.43      2.93 o
   6   4   4       12.64       12.49      3.69 o
   7   4   4        0.25       -2.28      4.23 o
 -11   5   4       40.01       58.42     11.73 o
 -10   5   4        3.18        6.62      4.23 o
  -9   5   4       23.69       39.74      5.65 o
  -8   5   4      702.57      772.88     16.18 o
  -7   5   4      882.28      849.11     14.01 o
  -6   5   4      407.13      394.91      8.25 o
  -5   5   4      236.12      242.57      7.49 o
  -4   5   4      279.08      263.53      7.60 o
  -3   5   4       49.76       30.84      3.47 o
  -2   5   4      393.63      410.76      7.38 o
  -1   5   4      238.89      248.22      5.75 o
   0   5   4        3.18        1.41      1.74 o
   1   5   4       22.03       19.54      2.93 o
   2   5   4      276.57      259.08      8.04 o
   3   5   4       79.12       70.80      5.54 o
   4   5   4      500.01      515.65     13.14 o
   5   5   4       71.71       73.84      6.51 o
   6   5   4       19.43       18.89      5.21 o
 -11   6   4      145.48      176.77     19.33 o
 -10   6   4       47.71       55.70      7.93 o
  -9   6   4      971.00     1047.38     20.96 o
  -8   6   4       10.26        6.41      2.82 o
  -7   6   4      159.02      167.11      5.97 o
  -6   6   4        6.75        5.10      2.39 o
  -5   6   4      193.53      204.24      7.17 o
  -4   6   4       23.80       14.55      3.15 o
  -3   6   4      158.81      174.38      6.62 o
  -2   6   4     1340.97     1425.46     23.67 o
  -1   6   4      389.37      418.37     10.42 o
   0   6   4      217.96      221.94      6.19 o
   1   6   4        1.48        3.15      2.50 o
   2   6   4        0.46       -1.52      2.71 o
   3   6   4       57.96       55.92      5.54 o
   4   6   4        5.05        0.98      3.58 o
   5   6   4       46.61       42.13      5.65 o
 -11   7   4       55.08       48.21      8.58 o
 -10   7   4        4.15        2.50      6.08 o
  -9   7   4       25.67       18.57      5.65 o
  -8   7   4       62.02       57.33      4.56 o
  -7   7   4      233.03      235.30      7.17 o
  -6   7   4      625.12      650.08     10.75 o
  -5   7   4       83.63       92.73      6.41 o
  -4   7   4      153.68      141.26      6.41 o
  -3   7   4       65.97       44.41      4.34 o
  -2   7   4       42.01       44.30      4.34 o
  -1   7   4      792.92      788.09     16.07 o
   0   7   4      647.86      659.74     18.02 o
   1   7   4      125.70      146.15     10.10 o
   2   7   4      685.75      700.57     15.64 o
   3   7   4      189.53      188.82      8.47 o
   4   7   4       93.42      101.09      7.82 o
   5   7   4       42.99       38.11      6.08 o
 -10   8   4       81.96       81.98      9.34 o
  -9   8   4       10.89        8.69      5.32 o
  -8   8   4       62.37       56.14      7.38 o
  -7   8   4        9.22       13.14      4.99 o
  -6   8   4      101.05      105.65      7.06 o
  -5   8   4       94.84      101.20      6.84 o
  -4   8   4       15.27       11.62      3.47 o
  -3   8   4      204.98      186.43      7.71 o
  -2   8   4      692.97      676.79     15.20 o
  -1   8   4       31.74       25.63      4.23 o
   0   8   4      228.26      233.67     10.97 o
   1   8   4      156.34      157.55     10.97 o
   2   8   4      181.66      182.63     12.49 o
   3   8   4       31.08       35.29      6.62 o
   4   8   4       95.14      101.63     10.10 o
 -10   9   4       15.06       14.55      7.06 o
  -9   9   4        6.09        5.54      5.86 o
  -8   9   4        0.52        5.75      4.99 o
  -7   9   4      117.46      118.35     10.21 o
  -6   9   4      113.95      112.82     10.10 o
  -5   9   4       17.95       11.08      3.80 o
  -4   9   4       33.90       31.27      4.67 o
  -3   9   4        1.16       -0.54      3.58 o
  -2   9   4       15.63        4.23      3.58 o
  -1   9   4      591.98      575.70     18.13 o
   0   9   4      206.31      229.00     11.73 o
   1   9   4        1.05        3.15      5.10 o
   2   9   4       14.43       17.37      6.62 o
   3   9   4       16.71       11.08      6.84 o
  -9  10   4        0.35        2.28      5.75 o
  -8  10   4       11.68       11.94      6.19 o
  -7  10   4       83.13       71.88      8.80 o
  -6  10   4      327.71      302.18     14.22 o
  -5  10   4       11.86        9.66      5.21 o
  -4  10   4       47.38       43.98      5.43 o
  -3  10   4       13.87       12.38      4.56 o
  -2  10   4       27.06       32.68      5.10 o
  -1  10   4       17.10        8.04      5.43 o
   0  10   4      128.27      136.38     11.18 o
   1  10   4        5.09       11.94      6.62 o
  -8  11   4       14.28       10.53      6.84 o
  -7  11   4        0.29       -5.10      6.08 o
  -6  11   4        7.69       14.12      6.84 o
  -5  11   4      241.99      240.40     13.14 o
  -4  11   4      317.94      321.73     14.66 o
  -3  11   4       37.03       55.70      9.45 o
  -2  11   4       33.74       40.18      7.27 o
  -1  11   4       33.80       28.23      6.84 o
   0  11   4        8.35        7.82      6.73 o
  -5  12   4       12.44        4.67      7.71 o
  -4  12   4        1.15       -0.76      5.97 o
  -3  12   4        1.45       -1.74      8.47 o
   1 -13   5       23.08       22.37      7.49 o
   2 -13   5        8.36        6.84      6.95 o
  -2 -12   5       44.31       51.68      8.25 o
  -1 -12   5       10.20       19.76      6.51 o
   0 -12   5       87.60       88.60      9.56 o
   1 -12   5      127.81      135.29     11.08 o
   2 -12   5        1.14       -1.63      4.89 o
   3 -12   5       31.85       29.75      6.08 o
   4 -12   5      136.37      136.49      9.45 o
   5 -12   5      114.57      136.16      9.88 o
  -4 -11   5      192.19      197.40     13.57 o
  -3 -11   5      123.41      146.04     11.73 o
  -2 -11   5        0.16       -4.89      4.89 o
  -1 -11   5       19.42       15.64      5.75 o
   0 -11   5        7.53        1.74      4.89 o
   1 -11   5       15.91       19.22      4.67 o
   2 -11   5       42.98       41.15      5.54 o
   3 -11   5       12.56        5.10      4.34 o
   4 -11   5       34.82       40.61      5.75 o
   5 -11   5       95.03      109.34      8.69 o
   6 -11   5        9.94       -4.02      5.43 o
  -5 -10   5        2.57       -4.67      4.67 o
  -4 -10   5       78.65       77.64      8.36 o
  -3 -10   5      692.88      657.68     19.98 o
  -2 -10   5      158.33      154.08     10.86 o
  -1 -10   5      212.94      190.78     10.32 o
   0 -10   5       27.23       28.56      5.54 o
   1 -10   5       74.65       87.95      6.73 o
   2 -10   5       31.22       27.15      4.56 o
   3 -10   5      156.12      176.77      9.12 o
   4 -10   5       12.25        7.93      4.13 o
   5 -10   5        7.94        4.67      4.34 o
   6 -10   5        8.54       -1.74      4.78 o
   7 -10   5       12.71       11.73      5.65 o
  -6  -9   5       37.49       47.78      7.38 o
  -5  -9   5       18.23       14.22      4.34 o
  -4  -9   5       34.23       35.07      4.67 o
  -3  -9   5       70.89       77.96      6.19 o
  -2  -9   5      308.96      289.91     11.84 o
  -1  -9   5      141.82      143.98      9.77 o
   0  -9   5        9.52        6.08      2.93 o
   1  -9   5      212.72      205.00      7.82 o
   2  -9   5      409.75      422.93     11.73 o
   3  -9   5      237.38      245.07      9.12 o
   4  -9   5       13.27       17.70      4.23 o
   5  -9   5       65.77       77.74      6.84 o
   6  -9   5        0.18       -2.82      4.34 o
   7  -9   5       66.77       58.74      6.73 o
  -7  -8   5       61.05       58.09      7.71 o
  -6  -8   5       15.95        7.82      4.78 o
  -5  -8   5       26.32       36.05      4.78 o
  -4  -8   5       72.00       49.73      4.99 o
  -3  -8   5      325.22      314.34      9.56 o
  -2  -8   5      125.51      128.89      6.41 o
  -1  -8   5       96.91       96.09      5.86 o
   0  -8   5       35.73       34.20      3.80 o
   1  -8   5      112.84      111.08      6.62 o
   2  -8   5       23.47       16.94      3.37 o
   3  -8   5      723.39      723.81     15.85 o
   4  -8   5       34.52       37.24      4.89 o
   5  -8   5       79.57       75.46      6.51 o
   6  -8   5        1.96        1.09      4.13 o
   7  -8   5       93.21       98.05      9.45 o
   8  -8   5        3.94        7.49      5.97 o
  -8  -7   5       66.18       70.90      8.36 o
  -7  -7   5       44.03       44.52      6.51 o
  -6  -7   5       15.34       13.90      4.02 o
  -5  -7   5       66.42       50.82      4.99 o
  -4  -7   5      167.73      199.36      7.49 o
  -3  -7   5     1093.63     1071.92     19.11 o
  -2  -7   5      228.86      218.36      7.06 o
  -1  -7   5      188.95      170.69      5.10 o
   0  -7   5       19.85       17.37      2.82 o
   1  -7   5        1.98        2.28      2.39 o
   2  -7   5      245.03      266.57      8.36 o
   3  -7   5       13.86       11.51      3.26 o
   4  -7   5      209.28      209.56      8.04 o
   5  -7   5        7.03        4.78      3.37 o
   6  -7   5       94.83       95.88      7.17 o
   7  -7   5        5.00        6.62      5.21 o
   8  -7   5      294.81      325.42     14.98 o
  -9  -6   5        2.89        2.71      5.97 o
  -8  -6   5      152.23      163.20     11.84 o
  -7  -6   5      653.90      697.64     16.18 o
  -6  -6   5      164.97      163.09      7.17 o
  -5  -6   5      315.31      317.28      9.23 o
  -4  -6   5       33.41       19.00      2.93 o
  -3  -6   5        2.18        1.74      1.95 o
  -2  -6   5      216.15      214.23      5.43 o
  -1  -6   5      114.65      120.09      4.23 o
   0  -6   5     1025.53     1073.11     14.98 o
   1  -6   5      375.77      380.14      9.34 o
   2  -6   5      219.14      188.39      6.62 o
   3  -6   5      210.51      219.99      7.49 o
   4  -6   5      232.43      234.43      7.17 o
   5  -6   5      170.39      172.86      7.60 o
   6  -6   5      212.01      189.15      9.66 o
   7  -6   5       69.30       59.18      7.38 o
   8  -6   5       18.01        8.58      5.75 o
  -9  -5   5      138.44      142.46     11.29 o
  -8  -5   5       63.32       40.39      6.19 o
  -7  -5   5       14.97       18.89      3.91 o
  -6  -5   5      127.57      141.81      6.51 o
  -5  -5   5        3.68        1.74      2.28 o
  -4  -5   5       90.28       90.67      4.56 o
  -3  -5   5      240.96      255.49      7.27 o
  -2  -5   5     2084.75     1998.01     24.65 o
  -1  -5   5       56.02       51.25      2.82 o
   0  -5   5      125.70      117.81      3.69 o
   1  -5   5        8.31        5.75      1.41 o
   2  -5   5       36.46       32.14      3.26 o
   3  -5   5      141.97      119.98      5.97 o
   4  -5   5      318.09      309.89      9.01 o
   5  -5   5      888.35      907.20     17.92 o
   6  -5   5        7.60        6.19      4.23 o
   7  -5   5      236.94      235.62     11.40 o
   8  -5   5      178.37      208.48     12.05 o
 -10  -4   5       28.55       35.61      7.60 o
  -9  -4   5      122.22      151.58     11.40 o
  -8  -4   5       40.55       35.61      5.97 o
  -7  -4   5        6.76        5.10      3.04 o
  -6  -4   5     1129.91     1110.14     19.87 o
  -5  -4   5      119.54      123.78      5.43 o
  -4  -4   5      371.24      387.53      9.12 o
  -3  -4   5      209.78      229.98      6.41 o
  -2  -4   5     1091.64     1062.47     12.81 o
  -1  -4   5      151.01      131.06      3.69 o
   0  -4   5        4.38        3.26      1.09 o
   1  -4   5      144.23      120.31      2.82 o
   2  -4   5      193.03      180.03      4.45 o
   3  -4   5      176.16      155.27      4.56 o
   4  -4   5      117.27      114.34      5.97 o
   5  -4   5       24.77       24.65      4.56 o
   6  -4   5      686.81      727.39     19.87 o
   7  -4   5       14.31       21.06      5.10 o
   8  -4   5       50.09       63.30      8.14 o
 -10  -3   5       80.15       92.29      9.34 o
  -9  -3   5       81.68       72.21      7.82 o
  -8  -3   5        5.85        4.56      3.15 o
  -7  -3   5      262.93      286.98      8.69 o
  -6  -3   5       91.78       85.78      5.32 o
  -5  -3   5     1150.50     1173.99     19.54 o
  -4  -3   5      146.92      163.96      5.43 o
  -3  -3   5      146.00      153.64      4.99 o
  -2  -3   5      166.54      156.90      3.47 o
  -1  -3   5       39.38       44.08      2.06 o
   0  -3   5       20.86       10.64      1.19 o
   1  -3   5       75.43       72.32      2.82 o
   2  -3   5     1315.82     1398.21     19.44 o
   3  -3   5     1782.32     1808.54     27.36 o
   4  -3   5     1851.00     1802.67     27.91 o
   5  -3   5      186.46      209.45      9.23 o
   6  -3   5       72.34       68.84      7.17 o
   7  -3   5       43.28       28.23      5.65 o
   8  -3   5        5.26        4.02      5.10 o
 -11  -2   5        9.79       17.16      6.84 o
 -10  -2   5        1.33        0.54      5.10 o
  -9  -2   5       18.91       23.02      4.99 o
  -8  -2   5       28.64       28.56      3.69 o
  -7  -2   5       64.56       57.55      4.78 o
  -6  -2   5       15.52        9.66      2.50 o
  -5  -2   5      736.98      856.60     15.20 o
  -4  -2   5        3.11        4.23      1.63 o
  -3  -2   5        3.33        1.19      0.87 o
  -2  -2   5      445.00      461.26      6.41 o
  -1  -2   5     1070.39     1106.88     11.40 o
   0  -2   5     2853.74     3022.26     31.05 o
   1  -2   5       32.92       50.38      2.61 o
   2  -2   5        0.29        1.85      1.52 o
   3  -2   5      156.42      169.50      4.78 o
   4  -2   5      507.65      489.60     11.08 o
   5  -2   5      230.55      253.54      8.25 o
   6  -2   5      272.58      269.83     11.29 o
   7  -2   5      212.08      243.33     11.62 o
   8  -2   5       62.55       70.25      8.25 o
 -11  -1   5       28.55       25.52      6.73 o
 -10  -1   5       54.53       57.98      7.27 o
  -9  -1   5        1.56        3.47      3.37 o
  -8  -1   5      777.74      794.71     16.07 o
  -7  -1   5       88.05       92.84      5.54 o
  -6  -1   5       79.31       89.80      5.10 o
  -5  -1   5       16.69        3.58      1.30 o
  -4  -1   5        3.68        0.22      1.09 o
  -3  -1   5       78.88       65.80      2.28 o
  -2  -1   5     1443.40     1494.63     16.07 o
  -1  -1   5      738.30      764.85     10.53 o
   0  -1   5     3934.60     4052.81     45.60 o
   1  -1   5      252.10      272.54      5.54 o
   2  -1   5      130.34      127.15      3.80 o
   3  -1   5      207.19      213.25      6.73 o
   4  -1   5      272.88      267.22      8.04 o
   5  -1   5      593.79      610.77     13.68 o
   6  -1   5      246.06      242.14      8.69 o
   7  -1   5        0.23        8.80      4.78 o
   8  -1   5        8.09        4.67      5.86 o
 -11   0   5       25.06       10.97      6.08 o
 -10   0   5        0.43        0.00      4.67 o
  -9   0   5      175.88      178.51      7.38 o
  -8   0   5      100.02      114.88      6.51 o
  -7   0   5       38.28       29.43      3.37 o
  -6   0   5      224.05      236.93      5.54 o
  -5   0   5       45.03       59.61      2.71 o
  -4   0   5      270.27      343.23      5.54 o
  -3   0   5       36.71       36.48      1.95 o
  -2   0   5     1157.42     1211.01     15.31 o
  -1   0   5      245.12      237.69      4.78 o
   0   0   5      277.93      298.82      5.65 o
   1   0   5      149.45      111.73      4.23 o
   2   0   5      108.18      106.19      3.37 o
   3   0   5      221.45      247.89      7.38 o
   4   0   5      106.04      122.59      6.19 o
   5   0   5       54.30       37.68      4.23 o
   6   0   5      343.43      338.34     10.53 o
   7   0   5       30.66       23.24      4.78 o
   8   0   5       49.22       45.71      7.60 o
 -11   1   5       19.08       26.39      6.73 o
 -10   1   5       27.91       25.08      4.56 o
  -9   1   5      236.97      238.23      8.36 o
  -8   1   5      483.14      465.71     11.18 o
  -7   1   5      115.81       99.35      4.34 o
  -6   1   5       51.61       43.22      2.61 o
  -5   1   5      263.38      257.56      4.99 o
  -4   1   5       12.03        5.32      1.19 o
  -3   1   5      232.87      220.96      5.65 o
  -2   1   5      559.77      619.78      9.12 o
  -1   1   5       38.35       30.62      2.06 o
   0   1   5       98.20      103.80      3.26 o
   1   1   5     1503.68     1546.96     19.54 o
   2   1   5      224.89      219.01      6.62 o
   3   1   5        0.23        1.74      2.28 o
   4   1   5       31.17       30.40      3.80 o
   5   1   5      272.21      273.19      8.90 o
   6   1   5      442.37      447.25     12.49 o
   7   1   5       23.60       25.30      5.10 o
 -11   2   5      111.07       93.38     13.36 o
 -10   2   5      147.37      159.51     10.10 o
  -9   2   5      261.81      260.38      8.69 o
  -8   2   5       69.26       66.34      4.99 o
  -7   2   5      116.35      116.51      4.78 o
  -6   2   5       85.69       76.77      3.37 o
  -5   2   5      280.27      289.91      5.54 o
  -4   2   5     1728.43     1921.46     19.00 o
  -3   2   5       50.93       59.50      3.69 o
  -2   2   5      104.62      100.87      3.15 o
  -1   2   5       69.39       76.33      3.04 o
   0   2   5      534.33      548.45      8.80 o
   1   2   5       23.85       12.60      1.52 o
   2   2   5        0.47       -1.95      2.06 o
   3   2   5       40.53       41.70      4.02 o
   4   2   5        9.07        6.30      2.93 o
   5   2   5        5.93        1.09      3.15 o
   6   2   5        9.09        5.21      3.80 o
   7   2   5      169.06      185.46     10.42 o
 -11   3   5       11.58       25.30      6.30 o
 -10   3   5      246.34      231.39     11.18 o
  -9   3   5       22.05       22.37      4.67 o
  -8   3   5     1232.23     1278.12     22.15 o
  -7   3   5      287.20      272.87      6.84 o
  -6   3   5      703.97      790.58     10.86 o
  -5   3   5     1549.77     1664.45     18.68 o
  -4   3   5      552.35      521.19     10.75 o
  -3   3   5       18.50        8.36      1.85 o
  -2   3   5      368.71      366.57      6.41 o
  -1   3   5       86.47       98.81      3.47 o
   0   3   5      194.12      203.27      4.99 o
   1   3   5       52.15       57.44      4.13 o
   2   3   5      155.14      142.02      5.75 o
   3   3   5      166.21      151.91      6.41 o
   4   3   5      191.63      188.61      7.49 o
   5   3   5      171.95      182.31      8.47 o
   6   3   5        5.20        2.17      4.02 o
 -11   4   5       58.30       61.89      8.25 o
 -10   4   5      149.66      182.96     11.94 o
  -9   4   5       26.56       26.93      4.13 o
  -8   4   5      160.76      156.14      5.75 o
  -7   4   5      223.60      230.74      6.51 o
  -6   4   5      204.16      233.89      6.30 o
  -5   4   5      160.09      161.57      6.08 o
  -4   4   5      187.22      191.86      6.41 o
  -3   4   5      948.70      982.99     17.16 o
  -2   4   5       31.35       43.11      2.50 o
  -1   4   5      114.94       97.07      3.69 o
   0   4   5      459.62      493.40      8.80 o
   1   4   5      182.28      207.17      6.84 o
   2   4   5       10.81        7.06      2.50 o
   3   4   5       64.07       56.35      4.99 o
   4   4   5      147.13      140.61      8.04 o
   5   4   5        4.47        4.45      3.37 o
   6   4   5        8.17        8.90      4.13 o
 -11   5   5       77.29       78.61      9.23 o
 -10   5   5      392.62      373.20     14.44 o
  -9   5   5      335.98      358.97     10.97 o
  -8   5   5        1.14        0.33      2.71 o
  -7   5   5     1403.52     1435.67     20.74 o
  -6   5   5       34.95       31.05      3.26 o
  -5   5   5      303.32      317.06      8.90 o
  -4   5   5        1.29       -0.98      2.17 o
  -3   5   5      725.27      842.16     15.85 o
  -2   5   5      105.18      117.81      5.54 o
  -1   5   5      149.24      142.78      5.86 o
   0   5   5       59.39       56.57      3.47 o
   1   5   5      519.64      531.94     11.94 o
   2   5   5       14.10       14.66      3.47 o
   3   5   5        0.77        2.06      3.26 o
   4   5   5       42.18       48.21      5.32 o
   5   5   5        7.90        1.85      4.23 o
 -11   6   5       52.69       45.39     12.38 o
 -10   6   5      183.49      195.01      9.77 o
  -9   6   5       80.41       62.11      4.99 o
  -8   6   5       92.32       88.28      5.32 o
  -7   6   5      334.41      347.57      8.47 o
  -6   6   5      499.18      507.40      9.23 o
  -5   6   5       64.56       60.37      5.10 o
  -4   6   5       49.19       37.13      4.02 o
  -3   6   5      288.44      295.89      8.80 o
  -2   6   5        0.33       -1.74      2.39 o
  -1   6   5        5.94        4.45      2.82 o
   0   6   5        1.38        2.82      3.37 o
   1   6   5      186.04      188.72      9.34 o
   2   6   5      396.40      419.34     11.40 o
   3   6   5       34.88       40.50      5.10 o
   4   6   5       27.65       35.40      5.43 o
   5   6   5       52.49       57.44      6.73 o
 -11   7   5       75.37       89.04     10.64 o
 -10   7   5       34.10       27.15      6.84 o
  -9   7   5      277.33      265.48     12.60 o
  -8   7   5      185.61      196.53      6.95 o
  -7   7   5       36.96       35.72      3.69 o
  -6   7   5        8.58        9.56      3.47 o
  -5   7   5        6.37        4.13      3.26 o
  -4   7   5       22.88       26.39      3.91 o
  -3   7   5        0.67        3.58      2.82 o
  -2   7   5        3.08        3.58      3.04 o
  -1   7   5       50.90       46.15      4.89 o
   0   7   5      247.98      297.84     12.05 o
   1   7   5      178.94      191.00     10.10 o
   2   7   5      110.47      113.69      9.66 o
   3   7   5       36.63       23.02      6.08 o
   4   7   5        0.93       -1.41      5.86 o
 -10   8   5        2.59       13.36      6.41 o
  -9   8   5       30.04       28.88      6.41 o
  -8   8   5       17.48       13.57      5.43 o
  -7   8   5       50.83       35.18      4.23 o
  -6   8   5       19.21       11.62      3.69 o
  -5   8   5       18.10       10.21      3.69 o
  -4   8   5        2.85        3.37      3.26 o
  -3   8   5       14.03       10.10      3.58 o
  -2   8   5      268.96      261.68      9.34 o
  -1   8   5      221.15      213.80     10.86 o
   0   8   5       64.45       70.04      7.93 o
   1   8   5      148.89      149.63     11.18 o
   2   8   5        5.58        5.32      5.65 o
   3   8   5       42.22       39.74      7.49 o
  -9   9   5        5.02        4.99      6.51 o
  -8   9   5       23.77       28.45      5.86 o
  -7   9   5      278.84      277.53     13.25 o
  -6   9   5        7.27        5.75      4.13 o
  -5   9   5       27.74       19.22      4.45 o
  -4   9   5      142.88      143.22      8.58 o
  -3   9   5        4.87       10.10      4.02 o
  -2   9   5       28.77       21.39      4.78 o
  -1   9   5      220.27      209.02     11.40 o
   0   9   5      131.18      124.87     10.75 o
   1   9   5       36.88       35.29      7.17 o
   2   9   5       73.95       87.52     10.21 o
  -9  10   5       16.67       23.35      7.27 o
  -8  10   5       25.16       13.90      6.19 o
  -7  10   5       74.84       78.72      9.23 o
  -6  10   5      111.58      111.62     10.53 o
  -5  10   5      186.99      180.57     12.81 o
  -4  10   5        1.34       -1.52      4.13 o
  -3  10   5      250.57      232.26      9.88 o
  -2  10   5       69.84       66.45      8.36 o
  -1  10   5       25.24       18.46      6.30 o
   0  10   5      165.99      143.98     12.16 o
  -7  11   5       76.69       77.64      9.56 o
  -6  11   5       54.92       52.01      8.25 o
  -5  11   5        1.92        4.56      6.51 o
  -4  11   5        1.05        4.89      6.30 o
  -3  11   5        2.26        2.39      6.08 o
  -2  11   5       98.23      115.86     10.97 o
  -2 -12   6       20.52       19.44      6.73 o
  -1 -12   6       31.29       31.81      7.27 o
   0 -12   6       39.89       30.95      7.17 o
   1 -12   6       14.89        9.12      6.08 o
   2 -12   6        0.00        2.93      5.54 o
   3 -12   6        0.01       -4.89      5.21 o
   4 -12   6        4.67       11.51      5.75 o
  -4 -11   6      110.42      100.66     10.53 o
  -3 -11   6        0.00       -3.91      5.43 o
  -2 -11   6        6.30        7.38      5.54 o
  -1 -11   6        0.85       -1.74      4.78 o
   0 -11   6       11.59       18.46      5.75 o
   1 -11   6       55.26       43.54      6.95 o
   2 -11   6       11.13       16.50      4.67 o
   3 -11   6       43.69       48.64      6.19 o
   4 -11   6       29.59       28.99      5.86 o
   5 -11   6       48.71       56.14      6.84 o
  -5 -10   6       10.20        4.78      5.97 o
  -4 -10   6       40.43       25.73      6.41 o
  -3 -10   6       62.73       42.56      6.73 o
  -2 -10   6      177.78      196.53     10.64 o
  -1 -10   6        2.49       -4.45      4.45 o
   0 -10   6        1.56       -4.02      4.02 o
   1 -10   6      289.80      305.66     10.42 o
   2 -10   6        2.08        0.43      3.80 o
   3 -10   6        9.00        7.49      4.13 o
   4 -10   6      754.10      831.41     19.33 o
   5 -10   6       11.48        5.86      4.67 o
   6 -10   6        2.11        2.61      5.32 o
  -6  -9   6       73.31       74.05      7.06 o
  -5  -9   6        0.02       -3.58      3.58 o
  -4  -9   6      126.33      144.31      8.47 o
  -3  -9   6       41.96       39.96      5.97 o
  -2  -9   6        0.01        0.22      3.58 o
  -1  -9   6       19.98       21.06      4.99 o
   0  -9   6        3.26        3.80      2.93 o
   1  -9   6       40.81       37.13      4.45 o
   2  -9   6       20.76       15.53      3.91 o
   3  -9   6       27.42       19.33      3.91 o
   4  -9   6      258.27      261.25      9.99 o
   5  -9   6       30.83       30.62      4.67 o
   6  -9   6        5.36        0.54      4.56 o
   7  -9   6       38.33       31.60      7.49 o
  -7  -8   6       24.10       18.13      5.43 o
  -6  -8   6       54.50       42.13      5.32 o
  -5  -8   6       24.80       12.05      3.80 o
  -4  -8   6      811.27      848.57     17.48 o
  -3  -8   6     1736.33     1764.45     28.88 o
  -2  -8   6       16.33       13.46      4.23 o
  -1  -8   6      117.49      107.93      8.25 o
   0  -8   6      165.40      156.47      6.51 o
   1  -8   6      329.27      360.38     10.10 o
   2  -8   6      101.51       96.20      6.41 o
   3  -8   6       68.32       73.40      5.97 o
   4  -8   6      105.20      106.84      7.49 o
   5  -8   6        0.32       -1.95      3.91 o
   6  -8   6        2.29        6.84      5.65 o
   7  -8   6       53.71       67.43      8.58 o
  -8  -7   6       51.34       50.60      7.60 o
  -7  -7   6      425.52      460.17     13.03 o
  -6  -7   6       17.42       17.37      4.13 o
  -5  -7   6     1175.39     1224.15     22.37 o
  -4  -7   6      408.80      430.42     11.08 o
  -3  -7   6      958.85     1023.17     18.78 o
  -2  -7   6      313.48      311.63      8.58 o
  -1  -7   6       15.98        9.56      2.50 o
   0  -7   6      155.20      140.29      5.97 o
   1  -7   6      167.17      164.18      6.62 o
   2  -7   6      337.73      353.00      9.88 o
   3  -7   6      149.86      152.12      6.95 o
   4  -7   6       25.59       27.15      4.34 o
   5  -7   6       46.83       44.41      5.10 o
   6  -7   6       25.63       22.15      5.97 o
   7  -7   6        9.64        6.19      5.54 o
  -9  -6   6      217.13      226.39     13.46 o
  -8  -6   6        1.10        1.74      5.10 o
  -7  -6   6        2.53       -2.28      3.37 o
  -6  -6   6       33.29       30.73      4.23 o
  -5  -6   6      171.35      155.92      6.84 o
  -4  -6   6        7.96        6.19      2.39 o
  -3  -6   6      606.31      617.40     12.81 o
  -2  -6   6     1252.38     1278.01     18.13 o
  -1  -6   6      873.09      884.83     13.25 o
   0  -6   6      776.18      796.23     15.53 o
   1  -6   6        1.84        2.28      2.28 o
   2  -6   6      161.47      135.29      6.19 o
   3  -6   6       57.46       48.43      4.45 o
   4  -6   6       14.07       13.46      3.58 o
   5  -6   6       88.68       95.33      8.69 o
   6  -6   6      256.15      271.02     12.16 o
   7  -6   6      364.78      337.36     14.12 o
   8  -6   6      157.42      148.65     12.16 o
  -9  -5   6       28.12       20.52      6.41 o
  -8  -5   6      120.31      138.88      8.25 o
  -7  -5   6      364.34      369.61     10.64 o
  -6  -5   6      283.26      276.34      8.69 o
  -5  -5   6       26.76       20.74      3.15 o
  -4  -5   6      623.08      595.46     12.60 o
  -3  -5   6        4.35        4.67      2.28 o
  -2  -5   6       34.44       26.82      2.28 o
  -1  -5   6       70.72       49.51      2.93 o
   0  -5   6      256.13      307.83      6.30 o
   1  -5   6       87.71       69.93      4.45 o
   2  -5   6      124.04      133.34      5.54 o
   3  -5   6       34.08       33.77      3.69 o
   4  -5   6      799.01      769.52     15.96 o
   5  -5   6      193.85      166.24      9.66 o
   6  -5   6        3.82        2.50      4.34 o
   7  -5   6        0.67       -0.11      4.56 o
   8  -5   6       83.08       91.43      9.88 o
 -10  -4   6       43.51       30.29      7.27 o
  -9  -4   6       12.11       10.75      4.78 o
  -8  -4   6       45.71       48.75      5.10 o
  -7  -4   6        2.40        0.00      2.82 o
  -6  -4   6      155.04      188.17      7.06 o
  -5  -4   6      349.52      328.13      8.90 o
  -4  -4   6       13.08       18.35      2.82 o
  -3  -4   6      643.98      673.86     10.10 o
  -2  -4   6       41.62       41.04      2.50 o
  -1  -4   6      705.61      741.29      9.56 o
   0  -4   6      277.11      275.04      4.89 o
   1  -4   6        8.21       -0.22      1.52 o
   2  -4   6       80.89       67.76      4.45 o
   3  -4   6     2000.03     2075.43     31.71 o
   4  -4   6      333.41      327.59     11.84 o
   5  -4   6       17.35       12.05      4.34 o
   6  -4   6       22.04       14.22      4.99 o
   7  -4   6       15.92       25.41      5.86 o
   8  -4   6        6.29        9.56      6.30 o
 -10  -3   6       45.74       45.06      7.27 o
  -9  -3   6        7.94        5.86      3.69 o
  -8  -3   6      137.76      148.97      8.04 o
  -7  -3   6       34.48       29.86      3.80 o
  -6  -3   6       75.88       70.14      5.10 o
  -5  -3   6       22.61       17.48      2.71 o
  -4  -3   6      638.97      639.00     13.14 o
  -3  -3   6        1.77       -0.65      1.19 o
  -2  -3   6       26.02       19.87      1.52 o
  -1  -3   6      466.58      447.25      6.62 o
   0  -3   6        4.60        2.06      1.30 o
   1  -3   6      498.70      474.61      8.25 o
   2  -3   6      606.33      634.44      9.45 o
   3  -3   6       17.92       10.75      2.17 o
   4  -3   6      212.85      228.02      9.56 o
   5  -3   6        0.62       -3.69      3.69 o
   6  -3   6      165.05      174.38     10.32 o
   7  -3   6       18.63       23.67      5.75 o
   8  -3   6      136.79      142.46     11.94 o
 -11  -2   6        5.90        4.13      6.30 o
 -10  -2   6       12.22        7.71      4.89 o
  -9  -2   6       98.92       95.33      6.73 o
  -8  -2   6       65.41       60.37      5.21 o
  -7  -2   6      113.52      125.09      6.84 o
  -6  -2   6       86.21       96.75      5.65 o
  -5  -2   6       19.84       19.54      2.71 o
  -4  -2   6        1.01        0.43      1.09 o
  -3  -2   6      336.09      343.01      5.54 o
  -2  -2   6      101.38       85.35      2.71 o
  -1  -2   6      767.59      803.83     11.51 o
   0  -2   6     1027.09     1008.29     13.90 o
   1  -2   6        5.56        2.50      1.41 o
   2  -2   6       23.28       13.57      2.06 o
   3  -2   6      209.74      216.95      7.17 o
   4  -2   6      289.98      286.55      8.69 o
   5  -2   6        8.48        9.56      4.34 o
   6  -2   6       32.20       39.96      5.75 o
   7  -2   6        4.49       -1.63      4.89 o
 -11  -1   6        1.76       29.43      8.47 o
 -10  -1   6        6.72        6.51      4.34 o
  -9  -1   6       69.08       61.67      5.65 o
  -8  -1   6        8.08        5.10      3.37 o
  -7  -1   6       53.81       49.73      4.45 o
  -6  -1   6       19.10       17.81      2.71 o
  -5  -1   6      424.84      461.47      7.06 o
  -4  -1   6     1490.45     1480.95     16.72 o
  -3  -1   6       52.13       36.92      2.06 o
  -2  -1   6     1053.79     1135.33     14.98 o
  -1  -1   6     1190.16     1340.33     17.26 o
   0  -1   6        9.62        5.75      1.41 o
   1  -1   6      188.28      183.50      4.78 o
   2  -1   6      188.23      187.52      4.99 o
   3  -1   6      259.10      250.28      7.71 o
   4  -1   6      159.40      165.37      6.84 o
   5  -1   6       30.28       24.54      4.34 o
   6  -1   6        5.59        5.86      4.56 o
   7  -1   6       57.07       65.47      8.25 o
 -11   0   6       27.20       28.23      6.41 o
 -10   0   6        3.42        5.21      4.13 o
  -9   0   6      738.12      771.91     16.50 o
  -8   0   6        0.55        0.11      2.71 o
  -7   0   6        2.24        3.69      2.50 o
  -6   0   6       19.45       25.41      2.61 o
  -5   0   6       31.00       18.57      1.85 o
  -4   0   6       35.80       40.18      2.28 o
  -3   0   6      974.46      966.05     13.14 o
  -2   0   6        1.26        1.74      1.30 o
  -1   0   6      130.32      117.49      3.58 o
   0   0   6      917.66      964.42     13.57 o
   1   0   6      102.65      123.67      4.23 o
   2   0   6       13.12       13.36      2.39 o
   3   0   6       21.88       26.49      3.47 o
   4   0   6        7.75        7.93      3.04 o
   5   0   6      122.77      139.53      7.93 o
   6   0   6      143.44      153.75      8.80 o
   7   0   6        1.04        0.65      5.43 o
 -11   1   6      125.12      137.68     10.86 o
 -10   1   6       77.31       85.78      8.25 o
  -9   1   6      271.42      283.07      9.23 o
  -8   1   6      767.53      766.15     15.53 o
  -7   1   6      544.30      550.73     11.94 o
  -6   1   6       41.13       41.48      2.71 o
  -5   1   6       13.44       11.08      1.63 o
  -4   1   6     1143.06     1267.69     14.77 o
  -3   1   6       97.55      101.96      3.37 o
  -2   1   6       25.24       15.96      1.74 o
  -1   1   6     1934.98     2018.86     24.76 o
   0   1   6       71.30       68.08      3.15 o
   1   1   6       47.41       44.19      3.69 o
   2   1   6       57.23       50.06      4.23 o
   3   1   6        8.10        7.71      2.93 o
   4   1   6      169.15      178.94      7.27 o
   5   1   6      321.03      305.22     10.10 o
   6   1   6       14.62        7.49      4.67 o
   7   1   6       24.10       17.26      5.43 o
 -11   2   6       28.19       17.81      6.19 o
 -10   2   6      287.81      342.68     13.57 o
  -9   2   6      198.13      224.76     10.21 o
  -8   2   6      697.40      728.26     19.00 o
  -7   2   6       55.95       61.02      3.37 o
  -6   2   6     1085.27     1147.60     14.33 o
  -5   2   6       47.17       26.39      2.06 o
  -4   2   6        7.75        6.51      1.63 o
  -3   2   6      219.58      214.99      4.78 o
  -2   2   6      110.42      102.94      3.58 o
  -1   2   6       97.36       91.64      3.58 o
   0   2   6        6.01        1.95      1.41 o
   1   2   6       61.85       61.89      4.45 o
   2   2   6      452.19      477.76     11.29 o
   3   2   6      286.90      280.36      8.80 o
   4   2   6      285.43      292.30      9.56 o
   5   2   6       73.52       88.06      6.73 o
   6   2   6       81.31       85.56      7.27 o
 -11   3   6      132.06      132.04     11.08 o
 -10   3   6      174.68      177.21     10.97 o
  -9   3   6       56.37       35.72      5.75 o
  -8   3   6       31.86       26.39      3.04 o
  -7   3   6      113.41      106.08      5.21 o
  -6   3   6      128.90      131.17      4.78 o
  -5   3   6        5.49        3.47      1.63 o
  -4   3   6      388.64      413.48      9.77 o
  -3   3   6      296.25      337.80      8.58 o
  -2   3   6      390.68      400.99      7.27 o
  -1   3   6      471.44      422.06      7.82 o
   0   3   6       46.45       52.01      3.69 o
   1   3   6      366.54      403.82      9.88 o
   2   3   6      442.23      427.81      9.34 o
   3   3   6       21.23       23.78      3.91 o
   4   3   6        5.30        5.32      3.47 o
   5   3   6      132.67      150.28      9.01 o
   6   3   6       93.68      113.79      8.58 o
 -11   4   6       62.58       57.01      7.60 o
 -10   4   6      237.24      224.55     11.51 o
  -9   4   6      103.35      107.39      9.12 o
  -8   4   6        1.44        0.00      2.50 o
  -7   4   6       88.74       74.70      4.56 o
  -6   4   6      152.93      142.89      5.43 o
  -5   4   6      124.33      109.23      6.19 o
  -4   4   6       14.64        9.77      2.61 o
  -3   4   6      145.65      164.18      6.19 o
  -2   4   6      393.43      414.46      9.88 o
  -1   4   6       61.01       55.81      4.23 o
   0   4   6      103.56      106.52      5.86 o
   1   4   6      148.94      150.17      6.30 o
   2   4   6       27.67       26.93      3.80 o
   3   4   6      574.26      567.77     13.90 o
   4   4   6        2.95        3.04      3.91 o
   5   4   6       83.33       81.98      7.17 o
 -11   5   6       35.89       23.89      6.84 o
 -10   5   6        3.49        9.88      5.97 o
  -9   5   6      224.06      216.51      7.27 o
  -8   5   6        0.79        3.58      2.82 o
  -7   5   6      216.38      215.86      6.62 o
  -6   5   6      433.01      428.46      8.36 o
  -5   5   6      198.62      197.51      7.38 o
  -4   5   6      495.55      503.71     11.94 o
  -3   5   6      265.54      288.28      8.58 o
  -2   5   6      242.49      224.00      7.49 o
  -1   5   6      551.67      531.40     12.05 o
   0   5   6      213.96      215.32      9.66 o
   1   5   6       46.59       42.89      5.65 o
   2   5   6       79.41       89.25      6.30 o
   3   5   6        8.84       13.25      3.91 o
   4   5   6       45.48       43.54      5.54 o
   5   5   6       85.46       90.67      8.25 o
 -11   6   6       55.57       67.97     12.70 o
 -10   6   6       83.35       79.70      7.17 o
  -9   6   6      411.02      423.25     10.42 o
  -8   6   6       68.92       65.47      5.21 o
  -7   6   6        0.65        1.30      2.71 o
  -6   6   6        8.05       11.73      3.37 o
  -5   6   6       47.47       49.95      4.78 o
  -4   6   6       23.81       17.81      3.47 o
  -3   6   6       53.45       54.18      4.99 o
  -2   6   6       19.15       17.37      3.58 o
  -1   6   6      697.48      704.37     19.11 o
   0   6   6       38.17       26.17      5.10 o
   1   6   6        0.03       -3.91      3.91 o
   2   6   6       19.76       16.94      5.32 o
   3   6   6        0.67       -2.93      5.10 o
   4   6   6      163.42      140.94     11.73 o
 -10   7   6       51.93       66.34      8.58 o
  -9   7   6      104.43       99.14      6.19 o
  -8   7   6      453.76      460.28     10.86 o
  -7   7   6      175.33      187.85      6.95 o
  -6   7   6      240.13      243.44      8.90 o
  -5   7   6      479.02      449.20     12.16 o
  -4   7   6        0.31       -2.82      2.82 o
  -3   7   6       18.55       21.28      4.02 o
  -2   7   6       24.29       20.85      3.80 o
  -1   7   6        1.99       -1.30      4.02 o
   0   7   6       86.78       86.32      8.47 o
   1   7   6       31.71       25.41      6.08 o
   2   7   6       13.98       17.81      5.86 o
   3   7   6       24.09       35.40      7.27 o
 -10   8   6      130.55      133.66     12.05 o
  -9   8   6        3.09       -0.87      5.43 o
  -8   8   6       41.30       30.51      4.13 o
  -7   8   6        2.21        1.30      2.71 o
  -6   8   6       36.38       29.32      4.78 o
  -5   8   6       83.86       90.45      6.84 o
  -4   8   6        2.97        5.75      3.47 o
  -3   8   6        0.38       -0.43      3.69 o
  -2   8   6      114.88      100.76      9.12 o
  -1   8   6       41.97       35.18      6.30 o
   0   8   6        7.23        2.61      4.78 o
   1   8   6       26.14       21.28      5.97 o
   2   8   6       17.57       16.07      5.86 o
  -9   9   6       21.48       14.55      6.51 o
  -8   9   6       90.83      110.10     10.75 o
  -7   9   6       34.01       30.62      5.10 o
  -6   9   6      385.79      382.42     12.16 o
  -5   9   6       15.20       15.09      4.56 o
  -4   9   6       23.25       29.21      4.99 o
  -3   9   6       17.88       11.29      4.23 o
  -2   9   6        9.41        9.01      5.54 o
  -1   9   6      159.74      185.46     13.03 o
   0   9   6      127.97      135.51     11.62 o
   1   9   6        3.66        5.65      5.97 o
  -8  10   6       59.71       74.27      9.66 o
  -7  10   6       17.23       13.03      6.19 o
  -6  10   6       49.11       41.04      7.71 o
  -5  10   6        9.79        9.88      4.99 o
  -4  10   6       32.54       37.79      5.75 o
  -3  10   6       84.58       83.07      9.12 o
  -2  10   6      487.13      471.46     17.81 o
  -1  10   6      174.42      161.57     12.81 o
  -6  11   6       25.48       23.35      7.27 o
  -5  11   6      326.98      338.99     16.07 o
  -4  11   6      151.67      165.37     10.75 o
  -2 -12   7        8.90       11.40      6.41 o
  -1 -12   7       18.38       13.25      6.08 o
   0 -12   7       30.77       23.02      7.17 o
   1 -12   7       78.28       67.54      9.12 o
   2 -12   7        0.63        4.56      6.51 o
   3 -12   7      120.62      141.37     10.32 o
  -4 -11   7       63.04       54.07      8.80 o
  -3 -11   7      226.73      244.31     13.03 o
  -2 -11   7        0.28        1.41      5.32 o
  -1 -11   7       31.42       30.08      6.62 o
   0 -11   7       35.95       37.24      6.95 o
   1 -11   7       66.34       55.49      8.14 o
   2 -11   7       32.43       31.27      5.65 o
   3 -11   7        0.50       -4.78      4.78 o
   4 -11   7       19.92       21.39      5.65 o
  -5 -10   7        4.21       -2.50      5.43 o
  -4 -10   7       87.93       75.03      8.80 o
  -3 -10   7        0.00        0.33      4.89 o
  -2 -10   7      114.84      116.29      9.56 o
  -1 -10   7      139.39      145.39     10.75 o
   0 -10   7        0.99       -0.33      4.56 o
   1 -10   7        7.93        0.87      4.99 o
   2 -10   7       35.31       30.51      4.99 o
   3 -10   7      215.15      210.32      9.66 o
   4 -10   7        2.98        7.71      4.89 o
   5 -10   7        0.46        4.23      4.45 o
  -6  -9   7      184.83      185.02      9.45 o
  -5  -9   7      113.80      108.80      7.71 o
  -4  -9   7      262.16      232.91     11.62 o
  -3  -9   7       14.62       12.49      4.78 o
  -2  -9   7       53.68       49.62      6.41 o
  -1  -9   7      209.91      201.20     10.21 o
   0  -9   7      115.74      114.88      9.12 o
   1  -9   7       35.05       36.05      4.78 o
   2  -9   7      197.12      215.21      9.01 o
   3  -9   7        3.68       -2.71      3.69 o
   4  -9   7       36.71       36.27      5.32 o
   5  -9   7        2.47        0.43      4.67 o
   6  -9   7        0.76       10.21      6.51 o
  -7  -8   7        7.68        4.89      4.78 o
  -6  -8   7       83.93       80.13      6.84 o
  -5  -8   7      380.36      407.18     11.94 o
  -4  -8   7      147.66      156.25      7.49 o
  -3  -8   7       38.43       37.57      5.43 o
  -2  -8   7       26.03       18.68      4.34 o
  -1  -8   7      227.86      224.00     10.32 o
   0  -8   7        4.30        1.74      2.93 o
   1  -8   7      118.13      110.10      7.06 o
   2  -8   7      148.81      162.33      8.04 o
   3  -8   7     1132.55     1135.76     22.15 o
   4  -8   7      324.98      332.69     10.97 o
   5  -8   7      203.61      229.43     10.32 o
   6  -8   7       16.43       10.97      5.65 o
  -8  -7   7       20.43       28.12      7.06 o
  -7  -7   7        4.83       -2.82      4.02 o
  -6  -7   7        8.99        2.28      3.47 o
  -5  -7   7       46.86       38.22      4.56 o
  -4  -7   7      363.38      357.23     10.21 o
  -3  -7   7       67.55       65.37      4.99 o
  -2  -7   7       27.01       30.73      4.89 o
  -1  -7   7      737.14      765.61     14.88 o
   0  -7   7      246.82      217.49      7.49 o
   1  -7   7      277.29      282.10      8.80 o
   2  -7   7       72.34       79.92      5.97 o
   3  -7   7      470.19      496.76     12.81 o
   4  -7   7      246.53      237.25      8.04 o
   5  -7   7        9.70        5.10      4.67 o
   6  -7   7      157.80      151.91     11.51 o
   7  -7   7       26.57       23.89      6.73 o
  -9  -6   7       45.71       35.40      7.27 o
  -8  -6   7      326.59      304.14      9.12 o
  -7  -6   7      189.77      187.74      6.95 o
  -6  -6   7        1.74        0.87      2.71 o
  -5  -6   7       70.07       63.30      5.10 o
  -4  -6   7        0.88        3.69      2.39 o
  -3  -6   7       19.84       15.85      2.93 o
  -2  -6   7       33.32       31.60      3.37 o
  -1  -6   7        5.23        3.91      2.39 o
   0  -6   7      308.35      303.81      8.58 o
   1  -6   7      556.15      539.65     12.16 o
   2  -6   7        0.89        2.28      2.61 o
   3  -6   7      181.21      200.22      7.71 o
   4  -6   7      115.45      119.11      7.38 o
   5  -6   7       14.68       -0.76      4.23 o
   6  -6   7      250.83      253.54     12.27 o
   7  -6   7        0.03       -1.85      5.65 o
  -9  -5   7        0.04       -4.99      4.99 o
  -8  -5   7       23.02       19.00      4.02 o
  -7  -5   7       44.45       47.23      4.99 o
  -6  -5   7       65.05       75.03      5.75 o
  -5  -5   7       39.25       37.13      4.02 o
  -4  -5   7     1150.08     1178.98     20.52 o
  -3  -5   7     1045.49     1051.40     15.96 o
  -2  -5   7      214.78      221.94      5.43 o
  -1  -5   7       63.60       70.80      3.69 o
   0  -5   7       48.85       44.74      3.91 o
   1  -5   7       20.55       22.91      3.37 o
   2  -5   7      165.42      151.91      6.19 o
   3  -5   7       85.55       78.61      4.99 o
   4  -5   7      467.02      468.64     15.20 o
   5  -5   7      174.00      164.72     10.10 o
   6  -5   7        1.63       -1.95      4.89 o
   7  -5   7       11.43        7.38      5.86 o
 -10  -4   7       15.12        9.34      6.30 o
  -9  -4   7       81.55       94.47      7.27 o
  -8  -4   7        1.73       -1.30      3.26 o
  -7  -4   7        0.10       -2.50      2.71 o
  -6  -4   7      564.18      584.06     13.25 o
  -5  -4   7      431.35      480.37     11.29 o
  -4  -4   7        0.03       -0.54      2.06 o
  -3  -4   7      256.44      244.09      7.06 o
  -2  -4   7     1051.21     1010.24     12.60 o
  -1  -4   7       47.25       52.66      2.71 o
   0  -4   7       33.09       33.33      2.17 o
   1  -4   7      121.39      115.42      4.34 o
   2  -4   7        0.07       -0.87      2.28 o
   3  -4   7        8.48        6.62      2.93 o
   4  -4   7      164.35      149.52      9.12 o
   5  -4   7        4.11       -0.33      4.13 o
   6  -4   7      100.04      106.95      9.45 o
   7  -4   7       99.19      108.69     10.42 o
 -10  -3   7        8.53       -5.10      5.10 o
  -9  -3   7      138.66      163.74      8.58 o
  -8  -3   7       46.58       50.27      5.10 o
  -7  -3   7      776.97      757.57     15.85 o
  -6  -3   7       34.46       20.09      3.26 o
  -5  -3   7      459.34      485.47     10.97 o
  -4  -3   7      368.27      377.54      9.12 o
  -3  -3   7       76.19       67.10      2.82 o
  -2  -3   7        3.98        4.02      1.30 o
  -1  -3   7       46.88       60.37      2.82 o
   0  -3   7      462.66      548.99      9.34 o
   1  -3   7        0.40       -0.43      1.63 o
   2  -3   7      129.25      120.31      4.56 o
   3  -3   7      501.05      501.86     14.98 o
   4  -3   7        9.38        9.66      4.13 o
   5  -3   7       82.13       80.68      8.04 o
   6  -3   7        8.34       12.92      5.43 o
   7  -3   7       39.25       47.34      7.27 o
 -11  -2   7       18.12        7.60      6.51 o
 -10  -2   7        1.27       -1.74      3.80 o
  -9  -2   7        0.03       -3.37      3.37 o
  -8  -2   7       12.64       13.25      3.69 o
  -7  -2   7        2.75        0.65      2.61 o
  -6  -2   7       11.30        3.91      2.39 o
  -5  -2   7       90.01       83.61      4.99 o
  -4  -2   7       56.91       63.41      2.82 o
  -3  -2   7        1.95        0.98      1.30 o
  -2  -2   7       36.77       24.43      1.95 o
  -1  -2   7      347.17      376.45      7.17 o
   0  -2   7      159.77      179.59      4.45 o
   1  -2   7      131.36      129.54      3.91 o
   2  -2   7      214.50      209.67      5.65 o
   3  -2   7      623.27      597.63     13.14 o
   4  -2   7      185.38      179.70      8.90 o
   5  -2   7        9.76        3.26      4.23 o
   6  -2   7      133.07      121.61     10.10 o
   7  -2   7      134.62      145.61     11.84 o
 -11  -1   7      132.14      122.05     10.75 o
 -10  -1   7       16.73       12.92      4.67 o
  -9  -1   7       66.32       63.19      5.75 o
  -8  -1   7      554.14      585.15     13.57 o
  -7  -1   7       20.25       13.57      2.82 o
  -6  -1   7        9.98        4.67      2.39 o
  -5  -1   7       67.54       61.46      3.58 o
  -4  -1   7      166.22      162.87      4.13 o
  -3  -1   7       12.87        7.82      1.41 o
  -2  -1   7      677.42      719.03     10.97 o
  -1  -1   7       84.36       77.31      3.47 o
   0  -1   7        3.74        3.69      1.52 o
   1  -1   7       12.97       12.60      2.06 o
   2  -1   7      221.47      203.05      7.06 o
   3  -1   7       30.49       26.39      3.69 o
   4  -1   7       76.04       73.40      5.75 o
   5  -1   7       18.75       13.03      4.02 o
   6  -1   7       40.92       34.09      6.41 o
   7  -1   7        1.90        5.32      5.97 o
 -11   0   7       45.89       55.38      7.49 o
 -10   0   7       11.93       14.66      4.99 o
  -9   0   7      296.14      289.59      9.45 o
  -8   0   7      273.30      286.98      8.90 o
  -7   0   7      117.17      129.21      6.08 o
  -6   0   7      708.38      713.92     11.84 o
  -5   0   7        0.15        0.65      1.41 o
  -4   0   7        0.34        1.85      1.30 o
  -3   0   7        0.56        2.39      1.41 o
  -2   0   7     2973.50     3164.29     37.24 o
  -1   0   7     1695.66     1748.06     22.26 o
   0   0   7      450.98      447.36      8.36 o
   1   0   7      451.12      469.07      8.80 o
   2   0   7      152.27      148.65      6.30 o
   3   0   7      178.12      168.63      6.84 o
   4   0   7      189.81      198.60      8.04 o
   5   0   7        1.95        2.17      3.58 o
   6   0   7        4.15        3.26      5.21 o
 -11   1   7       72.54       86.87      8.80 o
 -10   1   7      598.57      558.98     17.59 o
  -9   1   7        4.60        2.50      4.02 o
  -8   1   7        6.63        2.39      3.26 o
  -7   1   7       62.17       66.67      4.13 o
  -6   1   7        0.10       -0.54      1.52 o
  -5   1   7       41.90       26.93      2.17 o
  -4   1   7      825.69      841.40     12.92 o
  -3   1   7      549.53      582.43      9.56 o
  -2   1   7     4693.92     4678.35     52.77 o
  -1   1   7      491.53      486.66      7.93 o
   0   1   7      100.35       99.79      4.23 o
   1   1   7      100.10       94.25      5.65 o
   2   1   7      285.06      275.58      8.58 o
   3   1   7       74.31       82.85      5.86 o
   4   1   7        0.02       -1.30      3.26 o
   5   1   7      232.62      243.22      9.56 o
   6   1   7      141.78      169.06      9.99 o
 -11   2   7      127.81      148.11     11.62 o
 -10   2   7        2.84       -4.34      4.34 o
  -9   2   7       63.21       52.77      6.08 o
  -8   2   7      142.10      152.67      7.06 o
  -7   2   7       83.89       94.47      4.99 o
  -6   2   7      185.36      173.84      5.54 o
  -5   2   7       19.98       17.37      2.61 o
  -4   2   7        2.37        1.95      2.06 o
  -3   2   7      106.88       99.14      4.13 o
  -2   2   7      547.01      564.63      9.56 o
  -1   2   7      596.80      590.14     10.10 o
   0   2   7      457.08      480.69      8.90 o
   1   2   7      328.31      356.58      9.45 o
   2   2   7      193.79      219.77      7.82 o
   3   2   7      442.93      430.20     11.62 o
   4   2   7        8.45       13.46      4.02 o
   5   2   7       87.87       89.58      7.27 o
   6   2   7        0.96       -4.34      4.99 o
 -11   3   7        0.35       -5.21      5.21 o
 -10   3   7        0.02        0.98      4.67 o
  -9   3   7        5.62        3.04      4.34 o
  -8   3   7      255.20      243.98      8.47 o
  -7   3   7       22.68       11.29      2.50 o
  -6   3   7       65.02       58.31      3.91 o
  -5   3   7      177.56      152.01      6.08 o
  -4   3   7      214.24      198.49      6.73 o
  -3   3   7        0.05        0.65      2.06 o
  -2   3   7       20.68        6.30      2.39 o
  -1   3   7      294.67      276.23      6.41 o
   0   3   7        0.65        0.00      2.39 o
   1   3   7       37.15       30.73      3.80 o
   2   3   7      173.68      174.27      6.08 o
   3   3   7      310.27      318.80     10.10 o
   4   3   7       48.89       49.95      5.75 o
   5   3   7       70.42       77.42      7.17 o
 -11   4   7       20.47       16.50      6.51 o
 -10   4   7        0.01        0.00      4.89 o
  -9   4   7        1.71        8.36      3.80 o
  -8   4   7       27.51       24.76      3.26 o
  -7   4   7       71.89       60.70      4.34 o
  -6   4   7      134.25      140.29      5.54 o
  -5   4   7        7.03        1.95      2.50 o
  -4   4   7       12.20        6.08      2.71 o
  -3   4   7        1.23       -1.74      2.17 o
  -2   4   7       22.28       20.96      3.04 o
  -1   4   7      490.01      491.01     11.29 o
   0   4   7      394.68      379.17     12.92 o
   1   4   7        3.06        0.33      2.93 o
   2   4   7       13.55        7.71      3.47 o
   3   4   7       37.60       29.53      4.45 o
   4   4   7      335.64      378.41     12.05 o
 -11   5   7       10.70        4.99      6.08 o
 -10   5   7      129.64      139.53     10.97 o
  -9   5   7       16.12        9.66      3.47 o
  -8   5   7        1.97        2.39      2.82 o
  -7   5   7      274.30      294.26      8.04 o
  -6   5   7       46.25       50.06      4.99 o
  -5   5   7        1.07        2.17      2.82 o
  -4   5   7       10.26        4.78      2.93 o
  -3   5   7        7.62        3.91      2.71 o
  -2   5   7      337.87      351.15      9.88 o
  -1   5   7       58.30       56.14      6.41 o
   0   5   7       29.56       26.71      4.78 o
   1   5   7      179.34      169.17      9.12 o
   2   5   7       25.78       16.50      5.43 o
   3   5   7       20.26       17.70      6.08 o
   4   5   7      158.96      161.68     12.81 o
 -11   6   7        0.13       -0.43      6.08 o
 -10   6   7        0.20       -2.61      4.23 o
  -9   6   7       18.26       18.13      3.80 o
  -8   6   7       50.22       42.24      4.34 o
  -7   6   7        3.22        6.51      2.93 o
  -6   6   7      609.08      652.68     15.20 o
  -5   6   7       41.30       41.15      4.89 o
  -4   6   7        6.11        3.15      3.15 o
  -3   6   7       17.97       10.32      3.47 o
  -2   6   7        0.55        1.09      3.15 o
  -1   6   7        0.04        1.30      3.80 o
   0   6   7        3.40        1.19      4.34 o
   1   6   7      100.59      116.18      9.77 o
   2   6   7       41.77       34.31      6.62 o
   3   6   7       43.93       28.77      6.41 o
 -10   7   7       55.01       30.08      4.78 o
  -9   7   7       73.28       71.34      5.43 o
  -8   7   7       32.17       20.85      4.13 o
  -7   7   7        2.90        3.47      2.71 o
  -6   7   7        4.54        8.90      3.80 o
  -5   7   7      109.88      126.50      7.93 o
  -4   7   7       80.14       86.65      6.62 o
  -3   7   7       14.73        5.75      3.58 o
  -2   7   7        5.93        0.00      4.13 o
  -1   7   7      339.85      362.12     14.01 o
   0   7   7        2.97       -4.67      4.67 o
   1   7   7       86.39       84.04      9.01 o
   2   7   7       37.15       28.99      7.06 o
 -10   8   7       46.15       43.22      8.90 o
  -9   8   7      192.73      217.27      9.01 o
  -8   8   7        4.82        5.97      3.69 o
  -7   8   7      251.00      276.56     10.53 o
  -6   8   7       63.00       52.44      5.97 o
  -5   8   7        6.19       -0.87      3.80 o
  -4   8   7       96.38      104.89      7.60 o
  -3   8   7       52.94       54.73      5.97 o
  -2   8   7       90.15       93.49      9.23 o
  -1   8   7       34.51       35.61      6.30 o
   0   8   7        0.80       -2.61      5.32 o
   1   8   7       48.02       28.67      7.06 o
  -9   9   7      292.15      319.34     15.64 o
  -8   9   7      516.46      614.14     15.31 o
  -7   9   7      377.02      397.08     13.14 o
  -6   9   7      132.86      117.70      8.69 o
  -5   9   7       25.31       27.47      5.21 o
  -4   9   7       21.79       24.21      5.32 o
  -3   9   7      147.44      146.26     11.51 o
  -2   9   7        0.03       -5.10      5.10 o
  -1   9   7        4.58        3.47      5.75 o
   0   9   7       16.40        5.65      6.19 o
  -7  10   7       18.99       13.36      6.62 o
  -6  10   7       39.86       37.68      5.97 o
  -5  10   7      151.94      172.97     10.64 o
  -4  10   7       32.78       34.09      7.27 o
  -3  10   7      211.96      222.92     13.46 o
  -2  10   7        0.64       -6.08      6.08 o
  -1 -12   8       17.27       11.08      6.84 o
   0 -12   8      104.07      118.68     11.62 o
   1 -12   8       26.70        9.23      6.62 o
  -3 -11   8        1.85        7.49      6.19 o
  -2 -11   8        7.99       10.86      5.86 o
  -1 -11   8       24.66        5.54      5.65 o
   0 -11   8       18.16       14.88      5.75 o
   1 -11   8        6.42        5.86      5.97 o
   2 -11   8       36.10       36.59      7.38 o
   3 -11   8       53.45       47.34      6.51 o
  -5 -10   8        3.47       -4.23      5.86 o
  -4 -10   8      267.89      252.45     12.92 o
  -3 -10   8      391.36      389.27     15.53 o
  -2 -10   8       79.51       62.43      7.82 o
  -1 -10   8       86.14       80.24      8.58 o
   0 -10   8       22.57       19.76      5.86 o
   1 -10   8       97.66      106.30      9.77 o
   2 -10   8       21.06       16.40      5.10 o
   3 -10   8        0.01        3.47      4.67 o
   4 -10   8       86.80      100.22      8.47 o
  -6  -9   8        8.06        7.93      6.08 o
  -5  -9   8        0.78        3.15      5.32 o
  -4  -9   8      204.46      196.42     11.08 o
  -3  -9   8        0.06        0.11      4.56 o
  -2  -9   8      163.77      179.70     10.21 o
  -1  -9   8       39.41       45.06      6.51 o
   0  -9   8       47.62       33.77      6.19 o
   1  -9   8       49.03       37.57      4.99 o
   2  -9   8       34.01       27.15      4.78 o
   3  -9   8       86.40       78.83      6.84 o
   4  -9   8       32.03       28.99      5.65 o
   5  -9   8      111.51      100.98     10.32 o
  -7  -8   8       60.53       64.28      6.51 o
  -6  -8   8      129.78      142.24      8.69 o
  -5  -8   8       49.60       51.58      5.43 o
  -4  -8   8       67.50       65.69      7.60 o
  -3  -8   8       42.39       27.25      5.21 o
  -2  -8   8        0.01       -3.91      3.91 o
  -1  -8   8        1.60       -2.50      3.47 o
   0  -8   8       87.25      117.38      6.62 o
   1  -8   8       21.01       16.72      4.02 o
   2  -8   8      720.68      750.63     16.94 o
   3  -8   8      800.61      865.07     19.00 o
   4  -8   8       12.99        6.95      3.80 o
   5  -8   8        0.09       -5.21      5.21 o
   6  -8   8        0.10        1.63      6.19 o
  -8  -7   8       65.43       72.42      7.71 o
  -7  -7   8      224.81      232.91      9.56 o
  -6  -7   8        3.17        6.08      3.91 o
  -5  -7   8        7.94       10.86      3.47 o
  -4  -7   8       53.76       58.53      5.21 o
  -3  -7   8       13.40        6.41      3.91 o
  -2  -7   8      290.54      294.04     11.62 o
  -1  -7   8       29.14       35.40      5.32 o
   0  -7   8      219.57      214.34      7.82 o
   1  -7   8       28.92       25.19      3.80 o
   2  -7   8      204.57      181.01      7.49 o
   3  -7   8       65.03       64.50      5.86 o
   4  -7   8       29.81       21.17      5.54 o
   5  -7   8      189.35      196.97     12.05 o
   6  -7   8       46.58       33.01      7.27 o
  -9  -6   8      117.84      140.83     11.62 o
  -8  -6   8        3.88       -4.02      4.02 o
  -7  -6   8       14.25        7.06      4.02 o
  -6  -6   8       90.61       90.01      6.51 o
  -5  -6   8       36.05       33.77      3.58 o
  -4  -6   8        0.08       -0.22      2.50 o
  -3  -6   8        5.39        7.71      2.82 o
  -2  -6   8      585.02      581.24     16.18 o
  -1  -6   8      572.30      594.49     12.70 o
   0  -6   8      217.10      224.55      7.49 o
   1  -6   8       21.35       16.18      3.15 o
   2  -6   8      191.81      177.97      7.27 o
   3  -6   8      182.95      174.38      6.95 o
   4  -6   8       20.97        8.58      4.99 o
   5  -6   8       63.69       65.69      7.60 o
   6  -6   8        0.01       -2.17      5.21 o
  -9  -5   8        1.84        5.54      4.45 o
  -8  -5   8       89.63       79.37      6.95 o
  -7  -5   8       25.14       29.86      4.67 o
  -6  -5   8       26.25       23.35      3.47 o
  -5  -5   8       40.72       41.80      4.45 o
  -4  -5   8       13.64        9.45      2.61 o
  -3  -5   8      174.47      169.50      5.54 o
  -2  -5   8      402.86      397.08      8.80 o
  -1  -5   8       35.86       26.39      2.28 o
   0  -5   8        3.88        4.34      2.28 o
   1  -5   8       82.64       85.78      5.65 o
   2  -5   8       11.88       10.32      3.04 o
   3  -5   8      336.08      348.87     12.92 o
   4  -5   8      330.75      359.08     13.90 o
   5  -5   8       24.54       16.50      5.10 o
   6  -5   8       55.04       44.95      6.95 o
 -10  -4   8       36.82       28.23      6.84 o
  -9  -4   8      219.05      213.69      9.56 o
  -8  -4   8      143.68      156.47      8.25 o
  -7  -4   8        7.70        7.38      3.15 o
  -6  -4   8      155.88      154.62      6.73 o
  -5  -4   8     1131.68     1165.52     20.63 o
  -4  -4   8      100.68      114.88      5.86 o
  -3  -4   8       17.79       14.22      2.28 o
  -2  -4   8      175.64      155.71      4.23 o
  -1  -4   8       11.68       13.14      1.95 o
   0  -4   8        5.43        2.61      1.63 o
   1  -4   8       19.36       15.09      2.93 o
   2  -4   8       75.16       74.92      4.78 o
   3  -4   8      126.37      137.46      8.69 o
   4  -4   8       20.95       27.80      5.32 o
   5  -4   8      105.54      106.19      9.45 o
   6  -4   8       33.70       40.72      7.38 o
 -10  -3   8        0.03        0.98      4.45 o
  -9  -3   8        0.06        0.43      3.80 o
  -8  -3   8       58.64       61.02      5.65 o
  -7  -3   8        0.23       -2.82      2.82 o
  -6  -3   8       24.07       26.39      3.69 o
  -5  -3   8       75.63       70.14      5.43 o
  -4  -3   8      947.02      944.66     14.33 o
  -3  -3   8       47.21       44.30      2.61 o
  -2  -3   8       29.77       17.81      1.85 o
  -1  -3   8      214.45      212.82      4.67 o
   0  -3   8       42.63       42.35      3.15 o
   1  -3   8        0.86        2.71      2.06 o
   2  -3   8      110.61      116.29      7.49 o
   3  -3   8       70.62       71.66      7.06 o
   4  -3   8      109.80      113.79      9.12 o
   5  -3   8        8.95        5.97      4.89 o
   6  -3   8       39.14       41.37      6.73 o
 -10  -2   8        0.03        4.45      4.45 o
  -9  -2   8      641.16      624.02     15.20 o
  -8  -2   8      266.46      279.16      9.34 o
  -7  -2   8       58.97       53.21      4.89 o
  -6  -2   8       32.03       41.04      4.23 o
  -5  -2   8      168.59      165.59      5.54 o
  -4  -2   8        0.02        1.09      1.85 o
  -3  -2   8      144.89      117.05      3.69 o
  -2  -2   8        1.92        0.98      1.30 o
  -1  -2   8        5.02        3.69      1.85 o
   0  -2   8        0.20        1.30      1.52 o
   1  -2   8      109.01      103.80      4.67 o
   2  -2   8       80.63       77.96      5.54 o
   3  -2   8        4.80        5.10      3.26 o
   4  -2   8        9.96        5.43      4.78 o
   5  -2   8       51.90       63.52      7.38 o
   6  -2   8       71.94       75.68      8.69 o
 -11  -1   8      157.15      177.86     11.73 o
 -10  -1   8       15.03       18.02      5.75 o
  -9  -1   8       28.79       20.63      4.34 o
  -8  -1   8       21.59       15.96      3.47 o
  -7  -1   8      785.61      800.57     16.07 o
  -6  -1   8      146.33      142.35      5.32 o
  -5  -1   8      112.49      100.55      4.89 o
  -4  -1   8      525.22      514.57      8.04 o
  -3  -1   8       65.80       65.58      3.04 o
  -2  -1   8      276.73      277.53      6.30 o
  -1  -1   8       98.62       84.26      4.13 o
   0  -1   8       79.12       68.95      3.91 o
   1  -1   8      186.70      181.33      6.73 o
   2  -1   8      627.23      587.54     13.25 o
   3  -1   8      118.64      132.69      7.49 o
   4  -1   8       77.66       97.18      6.84 o
   5  -1   8       40.79       29.32      6.30 o
   6  -1   8      151.78      166.56     12.38 o
 -11   0   8      131.82      143.76     11.84 o
 -10   0   8        0.10       -4.23      4.23 o
  -9   0   8       10.35       15.85      4.78 o
  -8   0   8       13.22        5.21      3.80 o
  -7   0   8        7.35        5.32      2.28 o
  -6   0   8        0.00       -0.98      2.06 o
  -5   0   8      317.70      324.23      6.30 o
  -4   0   8       35.72       26.39      2.28 o
  -3   0   8     1508.29     1496.04     19.98 o
  -2   0   8     1905.50     1963.38     25.19 o
  -1   0   8        7.33        0.65      1.85 o
   0   0   8      215.76      195.23      5.65 o
   1   0   8        0.08       -1.85      2.50 o
   2   0   8      293.43      317.93      9.56 o
   3   0   8      146.70      158.64      7.49 o
   4   0   8      333.07      380.69     11.62 o
   5   0   8      225.69      231.60      9.66 o
 -11   1   8        0.08        5.32      5.75 o
 -10   1   8        6.98       -0.54      4.78 o
  -9   1   8      423.13      396.11     14.12 o
  -8   1   8      523.98      562.56     13.25 o
  -7   1   8      182.74      166.89      6.62 o
  -6   1   8       94.73       96.20      4.78 o
  -5   1   8       44.31       34.53      2.93 o
  -4   1   8       11.82        6.30      1.85 o
  -3   1   8      131.47      147.13      4.67 o
  -2   1   8        0.05       -0.22      1.85 o
  -1   1   8      687.42      698.51     11.73 o
   0   1   8      189.25      173.73      6.51 o
   1   1   8      114.26      100.66      6.41 o
   2   1   8      630.96      651.38     14.55 o
   3   1   8        0.52       -0.54      3.37 o
   4   1   8        8.22       14.44      4.34 o
   5   1   8       84.00       80.68      7.17 o
 -11   2   8        0.06       -5.54      5.54 o
 -10   2   8       88.93       90.01      8.36 o
  -9   2   8       30.05       21.17      5.32 o
  -8   2   8      113.97      112.16      6.84 o
  -7   2   8       33.18       31.16      3.58 o
  -6   2   8      436.82      439.00      9.12 o
  -5   2   8      544.85      565.06      9.56 o
  -4   2   8      452.97      445.08     10.64 o
  -3   2   8       34.57       34.09      3.47 o
  -2   2   8      176.99      173.08      6.41 o
  -1   2   8      184.38      182.96      5.65 o
   0   2   8       19.27       21.72      3.47 o
   1   2   8       52.75       42.56      4.23 o
   2   2   8       22.01       17.16      3.58 o
   3   2   8      221.06      248.98      9.34 o
   4   2   8      217.41      229.98      9.56 o
   5   2   8      101.60      102.83      8.47 o
 -11   3   8       79.23       82.20      8.90 o
 -10   3   8       47.41       48.54      7.17 o
  -9   3   8       10.76       11.18      3.80 o
  -8   3   8       72.37       53.21      4.99 o
  -7   3   8       50.44       58.63      4.23 o
  -6   3   8      533.18      544.75     10.75 o
  -5   3   8       19.36       15.31      2.93 o
  -4   3   8       31.78       30.84      3.69 o
  -3   3   8      540.10      546.93     12.38 o
  -2   3   8      291.05      279.06      8.36 o
  -1   3   8      165.84      165.59      8.36 o
   0   3   8       55.09       46.91      5.75 o
   1   3   8       52.60       43.54      4.78 o
   2   3   8      109.77      130.62      7.82 o
   3   3   8       34.85       26.06      3.91 o
   4   3   8       55.79       58.42      5.43 o
 -11   4   8       38.86       27.80      6.73 o
 -10   4   8       37.26       36.81      6.30 o
  -9   4   8        5.90        4.13      3.69 o
  -8   4   8       50.16       46.04      4.34 o
  -7   4   8      151.49      140.94      6.62 o
  -6   4   8        5.17        1.30      2.39 o
  -5   4   8       60.47       55.59      4.89 o
  -4   4   8        0.85        1.74      2.71 o
  -3   4   8       92.89       87.41      6.30 o
  -2   4   8      257.71      249.52      8.14 o
  -1   4   8      207.05      215.64      9.88 o
   0   4   8      474.34      483.95     15.85 o
   1   4   8      176.97      185.02     10.42 o
   2   4   8      145.00      130.41     10.21 o
   3   4   8      347.34      359.30     14.88 o
   4   4   8        0.94       -5.65      5.65 o
 -11   5   8       83.20       81.98      9.77 o
 -10   5   8       15.05        8.58      4.67 o
  -9   5   8        0.71        4.02      4.02 o
  -8   5   8       18.96       15.74      3.37 o
  -7   5   8       88.00       87.84      5.65 o
  -6   5   8      139.88      134.97      7.82 o
  -5   5   8      129.51      141.26      8.04 o
  -4   5   8      101.28      114.99      7.17 o
  -3   5   8        8.17       11.94      3.37 o
  -2   5   8      723.47      701.98     19.44 o
  -1   5   8      219.87      212.39     10.32 o
   0   5   8       14.24        2.17      4.23 o
   1   5   8       80.26       79.59      8.25 o
   2   5   8      218.59      227.37     12.05 o
   3   5   8        0.08       -5.21      5.86 o
 -10   6   8       57.83       53.31      6.41 o
  -9   6   8       48.69       44.30      4.89 o
  -8   6   8        3.88        1.41      3.37 o
  -7   6   8       78.03       74.60      5.32 o
  -6   6   8        0.74        0.65      3.26 o
  -5   6   8       22.78       28.99      4.34 o
  -4   6   8       83.63       67.32      5.86 o
  -3   6   8       18.46       10.42      3.80 o
  -2   6   8      219.12      208.80     10.53 o
  -1   6   8      305.76      285.35     12.49 o
   0   6   8      108.10      120.85      9.88 o
   1   6   8      100.20       83.17      9.01 o
   2   6   8        9.30        8.80      5.65 o
 -10   7   8       20.50       21.72      5.75 o
  -9   7   8        0.09       -3.37      3.80 o
  -8   7   8       11.66        6.84      3.69 o
  -7   7   8        5.68        4.99      4.23 o
  -6   7   8        7.19        2.93      3.91 o
  -5   7   8        1.44        4.78      3.91 o
  -4   7   8       33.61       33.55      5.21 o
  -3   7   8       73.67       91.64      9.12 o
  -2   7   8       64.01       59.29      7.38 o
  -1   7   8        3.14       -3.91      4.67 o
   0   7   8       66.26       63.30      8.47 o
   1   7   8       52.89       42.24      7.71 o
  -9   8   8      122.97      110.54      7.49 o
  -8   8   8      213.80      228.35      8.80 o
  -7   8   8      265.43      280.03     11.08 o
  -6   8   8      200.69      206.52     10.42 o
  -5   8   8      154.25      177.86      9.99 o
  -4   8   8        0.03        2.28      4.23 o
  -3   8   8       24.37       29.86      6.19 o
  -2   8   8        0.60        6.73      5.65 o
  -1   8   8       26.07       30.73      6.84 o
   0   8   8      156.83      170.91     13.25 o
  -8   9   8       46.92       56.35      5.75 o
  -7   9   8       16.50       11.51      5.32 o
  -6   9   8      157.32      171.12     10.32 o
  -5   9   8        2.53        5.21      4.67 o
  -4   9   8      139.70      147.56     11.94 o
  -3   9   8       53.26       69.38      8.80 o
  -2   9   8       58.34       54.83      8.58 o
  -3 -11   9       48.50       44.63      7.71 o
  -2 -11   9        4.56        7.06      5.75 o
  -1 -11   9        4.40        3.15      6.30 o
   0 -11   9       10.01        3.58      6.62 o
   1 -11   9      143.76      140.94     12.81 o
   2 -11   9       28.49       36.37      8.04 o
  -5 -10   9       15.21        4.89      6.30 o
  -4 -10   9        9.59        1.19      5.54 o
  -3 -10   9      147.55      158.53     12.27 o
  -2 -10   9      319.91      318.69     14.12 o
  -1 -10   9       14.02       11.08      5.65 o
   0 -10   9      193.57      184.48     11.73 o
   1 -10   9       29.20       15.09      5.43 o
   2 -10   9       14.97       14.12      6.84 o
   3 -10   9       41.57       43.65      6.62 o
  -6  -9   9       50.78       60.05      8.69 o
  -5  -9   9       13.29       15.09      5.97 o
  -4  -9   9       15.72        8.80      5.21 o
  -3  -9   9      202.39      201.31     10.97 o
  -2  -9   9       32.21       22.80      5.32 o
  -1  -9   9       24.15       23.35      5.65 o
   0  -9   9        0.38        3.15      4.89 o
   1  -9   9       39.01       34.31      6.41 o
   2  -9   9      998.32     1048.36     22.26 o
   3  -9   9       11.10        8.58      4.56 o
   4  -9   9       19.43       12.60      4.89 o
  -7  -8   9       49.77       60.05      6.84 o
  -6  -8   9      174.68      183.83      9.99 o
  -5  -8   9      635.23      696.66     20.63 o
  -4  -8   9      570.12      618.59     19.11 o
  -3  -8   9      236.65      247.78     11.73 o
  -2  -8   9       45.91       33.33      5.65 o
  -1  -8   9       60.19       59.72      7.38 o
   0  -8   9       24.42       17.59      5.32 o
   1  -8   9        5.90       -0.33      3.58 o
   2  -8   9       10.77        9.99      4.23 o
   3  -8   9        0.37       -3.04      4.13 o
   4  -8   9      230.11      263.64     13.36 o
   5  -8   9       76.96       76.77      9.23 o
  -8  -7   9      250.67      247.46     10.64 o
  -7  -7   9        2.72       -2.82      4.23 o
  -6  -7   9        2.93        5.32      3.91 o
  -5  -7   9      225.50      222.05      8.69 o
  -4  -7   9      241.34      227.80     10.86 o
  -3  -7   9       45.28       33.55      5.43 o
  -2  -7   9      248.24      247.57     10.97 o
  -1  -7   9       78.64       91.86      8.04 o
   0  -7   9       88.48      103.59      6.62 o
   1  -7   9        4.31        6.19      3.37 o
   2  -7   9      107.31      114.23      7.49 o
   3  -7   9       40.33       41.26      5.43 o
   4  -7   9        9.17        5.10      5.32 o
   5  -7   9       13.62        6.73      5.86 o
  -8  -6   9      110.17      112.71      8.14 o
  -7  -6   9       17.64       22.69      4.34 o
  -6  -6   9       75.10       75.14      6.30 o
  -5  -6   9       32.14       33.01      3.80 o
  -4  -6   9      108.16      108.26      6.84 o
  -3  -6   9      110.41      123.02      6.95 o
  -2  -6   9      106.12      104.02      8.25 o
  -1  -6   9       52.49       57.44      4.99 o
   0  -6   9        2.73        0.87      3.04 o
   1  -6   9      181.99      192.73      7.60 o
   2  -6   9       64.75       69.60      5.86 o
   3  -6   9      223.18      218.47     11.08 o
   4  -6   9        6.87       11.84      5.32 o
   5  -6   9       15.69       22.48      6.30 o
  -9  -5   9       89.62      105.54      8.04 o
  -8  -5   9        0.46        7.38      4.02 o
  -7  -5   9      105.31       95.33      6.84 o
  -6  -5   9       38.94       41.48      4.67 o
  -5  -5   9        0.10       -2.93      2.93 o
  -4  -5   9      139.07      125.19      6.19 o
  -3  -5   9       16.79       13.57      2.61 o
  -2  -5   9        2.75        1.19      2.17 o
  -1  -5   9       55.01       47.67      4.45 o
   0  -5   9      210.15      180.90      6.95 o
   1  -5   9        1.45        3.26      2.71 o
   2  -5   9      322.25      344.86     10.21 o
   3  -5   9        3.53        2.93      4.34 o
   4  -5   9       45.60       60.81      7.82 o
   5  -5   9      130.22      137.03     11.18 o
 -10  -4   9        9.61        1.09      4.89 o
  -9  -4   9      124.13      150.71      9.34 o
  -8  -4   9        2.54        1.85      3.91 o
  -7  -4   9       46.40       53.21      5.32 o
  -6  -4   9        2.42        4.34      3.15 o
  -5  -4   9      611.65      604.58     13.57 o
  -4  -4   9      117.60      111.73      6.51 o
  -3  -4   9        7.53        6.19      2.28 o
  -2  -4   9      647.99      637.48      9.66 o
  -1  -4   9       57.31       53.64      3.15 o
   0  -4   9       37.78       34.64      3.91 o
   1  -4   9       26.42       32.14      3.80 o
   2  -4   9      236.86      240.07     11.40 o
   3  -4   9      130.80      135.73     10.21 o
   4  -4   9       11.65       11.51      5.21 o
   5  -4   9       23.14       24.54      6.30 o
 -10  -3   9      132.43      133.66      9.01 o
  -9  -3   9       33.40       26.49      4.99 o
  -8  -3   9        8.86       14.01      3.91 o
  -7  -3   9      122.40      132.14      7.60 o
  -6  -3   9       18.01       13.14      3.15 o
  -5  -3   9       15.20       11.29      2.61 o
  -4  -3   9      117.10      121.39      5.54 o
  -3  -3   9      563.99      564.95      9.12 o
  -2  -3   9       40.72       27.80      2.50 o
  -1  -3   9       32.06       20.85      2.28 o
   0  -3   9      169.56      163.42      5.43 o
   1  -3   9       18.01       20.63      3.04 o
   2  -3   9        1.57       -1.52      3.69 o
   3  -3   9       75.81       75.14      7.82 o
   4  -3   9       83.28       83.07      8.36 o
   5  -3   9        7.88       -5.10      5.10 o
 -10  -2   9       49.50       44.08      7.17 o
  -9  -2   9        7.88        4.23      4.02 o
  -8  -2   9       61.15       54.40      5.54 o
  -7  -2   9      137.38      135.08      7.06 o
  -6  -2   9      298.47      304.79      7.71 o
  -5  -2   9     1023.81     1034.68     15.85 o
  -4  -2   9      548.04      504.69      9.66 o
  -3  -2   9       59.73       53.53      3.15 o
  -2  -2   9       93.21      114.66      4.45 o
  -1  -2   9       50.49       48.10      3.47 o
   0  -2   9        0.62       -0.22      2.06 o
   1  -2   9      354.81      334.87      9.56 o
   2  -2   9        0.04       -3.04      3.15 o
   3  -2   9        6.85       11.40      4.67 o
   4  -2   9       27.01       24.00      5.86 o
   5  -2   9        1.30        6.95      5.43 o
 -11  -1   9       66.12       65.80      8.69 o
 -10  -1   9       29.56       37.79      6.62 o
  -9  -1   9        0.92        0.65      4.56 o
  -8  -1   9       75.75       75.46      7.27 o
  -7  -1   9       85.47      103.48      5.54 o
  -6  -1   9        8.67        7.06      2.39 o
  -5  -1   9       57.91       48.21      3.58 o
  -4  -1   9      510.94      528.58      8.69 o
  -3  -1   9     1323.97     1309.06     18.89 o
  -2  -1   9      238.69      223.68      5.97 o
  -1  -1   9      204.94      210.97      5.86 o
   0  -1   9       89.25       81.98      4.67 o
   1  -1   9      178.94      170.69      6.95 o
   2  -1   9       24.05       18.89      3.80 o
   3  -1   9        4.33        3.37      3.80 o
   4  -1   9       82.82       94.57      9.23 o
   5  -1   9       81.66       87.41      9.66 o
 -11   0   9        1.12       14.12      6.73 o
 -10   0   9      231.59      223.90     11.73 o
  -9   0   9     1108.90     1084.84     26.60 o
  -8   0   9      561.20      567.56     16.94 o
  -7   0   9      313.69      270.26      8.58 o
  -6   0   9      166.42      173.41      6.73 o
  -5   0   9      136.87      142.68      5.10 o
  -4   0   9        5.37        4.13      1.74 o
  -3   0   9      600.61      558.33     10.10 o
  -2   0   9       66.87       51.25      3.69 o
  -1   0   9        0.79        0.87      2.06 o
   0   0   9      154.89      143.76      6.73 o
   1   0   9      498.98      473.31     11.84 o
   2   0   9       72.59       48.86      5.10 o
   3   0   9       74.59       62.33      5.86 o
   4   0   9      161.01      187.09      9.66 o
   5   0   9      271.16      264.18     13.25 o
 -11   1   9      258.20      259.84     13.25 o
 -10   1   9      397.69      376.56     14.77 o
  -9   1   9      123.24      139.20     10.42 o
  -8   1   9       69.45       65.91      5.21 o
  -7   1   9      153.68      146.15      6.62 o
  -6   1   9       88.13       74.60      5.54 o
  -5   1   9       15.84       15.96      2.50 o
  -4   1   9      166.42      161.24      6.51 o
  -3   1   9      174.23      158.20      6.30 o
  -2   1   9     1602.47     1605.60     25.95 o
  -1   1   9        0.10       -2.17      2.17 o
   0   1   9       15.48       13.79      3.26 o
   1   1   9      198.53      173.73      7.38 o
   2   1   9      238.70      264.61      9.45 o
   3   1   9       19.07       17.59      4.45 o
   4   1   9       21.76       12.38      4.78 o
 -11   2   9        3.09       -2.28      5.65 o
 -10   2   9        1.45       -1.95      4.78 o
  -9   2   9       58.84       64.17      6.08 o
  -8   2   9       80.94       64.71      5.43 o
  -7   2   9      200.32      175.69      7.27 o
  -6   2   9      675.05      691.45     12.49 o
  -5   2   9       58.65       64.06      4.99 o
  -4   2   9       23.50       22.04      3.37 o
  -3   2   9     1344.70     1351.95     28.56 o
  -2   2   9      186.57      181.44      6.95 o
  -1   2   9        1.08       -2.50      3.37 o
   0   2   9       20.04       10.75      4.13 o
   1   2   9       93.82       96.64      5.75 o
   2   2   9      121.74      111.19      7.71 o
   3   2   9        6.76        2.28      4.02 o
   4   2   9       20.28        6.41      5.21 o
 -11   3   9       16.68       12.70      6.30 o
 -10   3   9        2.58        4.02      4.99 o
  -9   3   9        0.05       -3.26      3.26 o
  -8   3   9       11.74        4.67      3.15 o
  -7   3   9       94.55       85.13      5.32 o
  -6   3   9       38.86       34.09      3.69 o
  -5   3   9      272.77      291.32      9.12 o
  -4   3   9        1.16       -2.82      2.82 o
  -3   3   9      295.62      322.05      9.45 o
  -2   3   9        0.72        5.86      3.04 o
  -1   3   9        2.60        1.85      3.58 o
   0   3   9        4.45        2.06      3.91 o
   1   3   9        0.40       -1.95      4.34 o
   2   3   9      206.55      194.04     10.75 o
   3   3   9      123.19      130.73     11.18 o
 -11   4   9        8.41       13.57      6.62 o
 -10   4   9       14.78       17.81      4.78 o
  -9   4   9       26.40       23.45      4.45 o
  -8   4   9        3.02        6.41      3.47 o
  -7   4   9      149.77      145.83      7.06 o
  -6   4   9      125.99      132.80      7.82 o
  -5   4   9      169.15      169.50      7.38 o
  -4   4   9       30.70       27.25      4.13 o
  -3   4   9      237.85      256.25      8.58 o
  -2   4   9      112.38      101.63      8.58 o
  -1   4   9       27.64       12.05      4.56 o
   0   4   9       51.03       53.64      7.06 o
   1   4   9       21.71        8.04      4.99 o
   2   4   9       14.89        9.01      5.65 o
   3   4   9       45.54       45.06      7.82 o
 -10   5   9      193.70      195.77     10.10 o
  -9   5   9       70.13       59.72      6.19 o
  -8   5   9        5.46       -2.50      3.04 o
  -7   5   9       71.79       71.23      5.32 o
  -6   5   9        0.25       -1.85      3.04 o
  -5   5   9       49.41       40.61      5.10 o
  -4   5   9       55.00       53.10      5.21 o
  -3   5   9        0.63       -3.26      3.26 o
  -2   5   9      217.33      231.71     11.29 o
  -1   5   9       37.16       33.44      5.86 o
   0   5   9       57.53       54.18      6.95 o
   1   5   9       45.40       35.51      6.30 o
   2   5   9       24.25       15.09      6.30 o
 -10   6   9       13.27       17.16      5.54 o
  -9   6   9       36.76       35.18      5.43 o
  -8   6   9      116.71      141.26      7.49 o
  -7   6   9        0.20       -1.52      2.82 o
  -6   6   9      160.72      176.66      9.77 o
  -5   6   9        1.66        4.89      3.69 o
  -4   6   9        0.46       -0.54      3.58 o
  -3   6   9       44.04       24.00      5.75 o
  -2   6   9       38.85       26.71      6.41 o
  -1   6   9       13.72        7.60      5.54 o
   0   6   9        5.08       -4.67      4.99 o
   1   6   9       13.46       15.09      6.30 o
  -9   7   9        0.30        5.32      4.56 o
  -8   7   9        9.43       10.10      4.02 o
  -7   7   9       85.38       85.78      7.38 o
  -6   7   9       17.93       12.38      4.45 o
  -5   7   9       16.62       22.48      5.10 o
  -4   7   9       40.20       35.29      5.21 o
  -3   7   9      116.15      132.04     10.97 o
  -2   7   9       24.30       12.81      5.54 o
  -1   7   9        9.66       -3.69      5.32 o
   0   7   9       45.43       31.92      7.17 o
  -8   8   9       21.70       33.55      5.32 o
  -7   8   9       36.69       28.45      5.75 o
  -6   8   9       42.01       40.72      6.19 o
  -5   8   9        1.08        0.76      4.67 o
  -4   8   9       36.43       39.42      7.38 o
  -3   8   9        1.07        1.19      5.43 o
  -2   8   9      226.52      213.25     13.14 o
  -6   9   9       67.67       73.29      7.82 o
  -5   9   9        0.02        4.99      6.08 o
  -4 -10  10       55.63       67.65      8.90 o
  -3 -10  10      121.19      118.25     10.75 o
  -2 -10  10        9.00       10.32      5.86 o
  -1 -10  10      135.64      146.91     12.05 o
   0 -10  10       12.23       17.59      6.08 o
   1 -10  10      598.88      622.17     21.50 o
   2 -10  10        6.49        6.95      6.62 o
  -5  -9  10      236.33      239.75     13.36 o
  -4  -9  10      338.78      329.98     14.44 o
  -3  -9  10      126.04      144.41     11.29 o
  -2  -9  10      104.07      108.58      9.88 o
  -1  -9  10      285.56      278.19     13.14 o
   0  -9  10       16.72       15.74      5.75 o
   1  -9  10        6.69       -1.63      5.86 o
   2  -9  10       27.97       27.47      5.54 o
   3  -9  10      305.76      337.69     12.81 o
  -7  -8  10        5.02       14.98      5.43 o
  -6  -8  10      120.29      117.27     10.53 o
  -5  -8  10      210.83      213.04     13.90 o
  -4  -8  10        3.07        0.22      4.67 o
  -3  -8  10       39.50       33.33      5.86 o
  -2  -8  10        0.39       -1.30      4.23 o
  -1  -8  10        1.26        3.91      5.43 o
   0  -8  10      266.95      274.17     12.70 o
   1  -8  10      143.46      164.94      9.45 o
   2  -8  10      720.85      738.57     17.70 o
   3  -8  10      132.31      141.37     11.62 o
  -7  -7  10        8.12        9.88      4.89 o
  -6  -7  10        5.09        4.23      4.13 o
  -5  -7  10        0.07       -4.67      4.89 o
  -4  -7  10        5.95        9.99      4.56 o
  -3  -7  10        2.20       -1.09      4.13 o
  -2  -7  10      320.23      303.81     12.70 o
  -1  -7  10       50.83       33.88      5.97 o
   0  -7  10        6.30        5.86      4.45 o
   1  -7  10       42.73       41.59      5.10 o
   2  -7  10       56.55       69.28      6.30 o
   3  -7  10       11.51       -1.74      5.43 o
   4  -7  10       43.30       36.48      7.60 o
  -8  -6  10        2.73        6.95      4.89 o
  -7  -6  10       43.54       41.91      5.54 o
  -6  -6  10      163.52      191.32      8.36 o
  -5  -6  10       23.68       24.87      3.58 o
  -4  -6  10       23.16       18.35      3.91 o
  -3  -6  10      165.50      170.58      9.88 o
  -2  -6  10       43.31       51.14      6.30 o
  -1  -6  10       66.08       66.99      7.27 o
   0  -6  10      127.26      124.33      7.38 o
   1  -6  10        0.15       -1.09      3.58 o
   2  -6  10       12.00       10.75      5.10 o
   3  -6  10       30.69       27.47      6.30 o
   4  -6  10       64.84       62.98      8.58 o
  -9  -5  10       83.45      100.87      8.25 o
  -8  -5  10        1.38        2.61      4.23 o
  -7  -5  10       17.10       22.91      4.56 o
  -6  -5  10        1.15        4.89      3.37 o
  -5  -5  10       19.74       15.85      3.58 o
  -4  -5  10      243.34      243.22      8.58 o
  -3  -5  10      129.38      118.57      5.21 o
  -2  -5  10      152.16      152.99      9.01 o
  -1  -5  10       15.43       11.94      3.15 o
   0  -5  10       40.51       31.49      4.02 o
   1  -5  10      142.07      154.29      8.25 o
   2  -5  10       28.79       31.60      6.08 o
   3  -5  10        0.70        3.15      5.10 o
   4  -5  10       20.02       14.98      6.19 o
  -9  -4  10       23.52       22.26      5.32 o
  -8  -4  10      178.77      202.50      9.34 o
  -7  -4  10        0.05        0.87      3.58 o
  -6  -4  10        6.84       14.98      3.58 o
  -5  -4  10       93.80       86.87      5.97 o
  -4  -4  10        1.58        1.30      2.39 o
  -3  -4  10      411.59      413.48      9.12 o
  -2  -4  10        0.01       -1.95      1.95 o
  -1  -4  10        0.18       -0.43      2.61 o
   0  -4  10      154.30      139.64      6.62 o
   1  -4  10        0.03        2.82      4.02 o
   2  -4  10       95.54       95.88      8.69 o
   3  -4  10       75.74       87.52      8.47 o
   4  -4  10       26.55       38.76      7.27 o
 -10  -3  10        1.39        7.17      5.54 o
  -9  -3  10        2.32        1.74      4.23 o
  -8  -3  10       51.75       45.17      5.32 o
  -7  -3  10        4.08       -0.65      3.26 o
  -6  -3  10       84.65       72.64      5.65 o
  -5  -3  10      127.96      118.46      5.86 o
  -4  -3  10      143.75      140.29      5.54 o
  -3  -3  10        1.95       -0.54      2.28 o
  -2  -3  10      137.67      131.28      4.78 o
  -1  -3  10        0.66        1.41      2.06 o
   0  -3  10       67.68       50.49      4.13 o
   1  -3  10      154.87      155.16      9.45 o
   2  -3  10       11.55       11.18      5.21 o
   3  -3  10      148.58      143.00     10.86 o
   4  -3  10       80.72       82.41      9.01 o
 -10  -2  10       28.21       48.54      7.71 o
  -9  -2  10       14.72       26.39      5.86 o
  -8  -2  10      149.27      164.94      9.99 o
  -7  -2  10       37.85       30.19      4.23 o
  -6  -2  10        5.57        7.49      2.61 o
  -5  -2  10      495.53      469.51      9.77 o
  -4  -2  10      389.31      376.45      8.58 o
  -3  -2  10       88.02       83.39      4.13 o
  -2  -2  10       15.19        7.60      2.39 o
  -1  -2  10      176.58      172.86      5.75 o
   0  -2  10       66.91       77.20      5.75 o
   1  -2  10      404.50      396.21     11.08 o
   2  -2  10      151.79      158.96      9.88 o
   3  -2  10       52.90       54.51      7.60 o
   4  -2  10        4.19        2.61      5.65 o
 -10  -1  10      189.29      185.57     12.60 o
  -9  -1  10       61.31       58.31      6.95 o
  -8  -1  10       18.78       25.63      5.43 o
  -7  -1  10      615.55      637.81     14.44 o
  -6  -1  10      386.15      372.00     10.21 o
  -5  -1  10       76.99       80.24      4.67 o
  -4  -1  10      126.94      126.28      5.32 o
  -3  -1  10      122.90      111.51      5.21 o
  -2  -1  10      253.16      257.12      6.95 o
  -1  -1  10        4.64        1.63      2.50 o
   0  -1  10      134.32      123.35      6.62 o
   1  -1  10       34.92       30.29      4.34 o
   2  -1  10       16.88       12.60      4.02 o
   3  -1  10      194.10      204.24     12.05 o
   4  -1  10      219.87      238.66     13.36 o
 -10   0  10      224.15      221.40     11.84 o
  -9   0  10      139.61      172.21     10.64 o
  -8   0  10       56.23       36.37      4.78 o
  -7   0  10        4.64        7.38      3.15 o
  -6   0  10      188.52      189.04      7.38 o
  -5   0  10      492.41      484.82     11.73 o
  -4   0  10      249.00      267.11      6.84 o
  -3   0  10     1368.54     1399.62     23.67 o
  -2   0  10     1100.21     1092.44     17.05 o
  -1   0  10      295.03      304.46      7.93 o
   0   0  10       87.50      108.04      6.84 o
   1   0  10        0.08        3.58      3.80 o
   2   0  10        0.06        4.13      4.13 o
   3   0  10       69.62       81.33      7.06 o
   4   0  10        4.72        6.62      6.08 o
 -11   1  10       50.34       44.84      7.82 o
 -10   1  10       13.95       12.27      5.75 o
  -9   1  10       66.42       58.31      5.54 o
  -8   1  10       88.07       88.60      6.30 o
  -7   1  10       62.40       51.25      4.78 o
  -6   1  10       82.49       74.92      5.43 o
  -5   1  10      353.51      335.95      8.25 o
  -4   1  10       99.83       89.47      5.97 o
  -3   1  10       82.57       76.77      5.43 o
  -2   1  10      119.47      119.44      6.84 o
  -1   1  10      245.91      250.82     10.53 o
   0   1  10      219.74      210.11      8.25 o
   1   1  10       93.29       92.08      6.95 o
   2   1  10       67.64       55.16      6.08 o
   3   1  10        0.60       -3.69      4.34 o
 -10   2  10       39.29       34.09      6.62 o
  -9   2  10       66.51       67.32      6.41 o
  -8   2  10      112.96       99.24      6.95 o
  -7   2  10        9.12        4.56      3.37 o
  -6   2  10       62.67       46.15      4.56 o
  -5   2  10      165.09      151.04      7.17 o
  -4   2  10      218.70      225.31      8.04 o
  -3   2  10      109.15      116.07      6.84 o
  -2   2  10       86.02       91.97      8.04 o
  -1   2  10        0.01       -0.87      3.91 o
   0   2  10       38.19       26.17      6.84 o
   1   2  10       19.38       18.78      4.89 o
   2   2  10       30.66       16.61      4.56 o
   3   2  10        1.06       -4.34      4.34 o
 -10   3  10       54.16       39.63      5.65 o
  -9   3  10        1.97        6.41      4.02 o
  -8   3  10        7.34        8.04      4.02 o
  -7   3  10       34.08       24.97      4.23 o
  -6   3  10       12.86        6.73      2.71 o
  -5   3  10       18.40       17.59      3.69 o
  -4   3  10       57.38       50.92      4.99 o
  -3   3  10      502.81      496.33     12.49 o
  -2   3  10       39.49       37.90      5.65 o
  -1   3  10        4.34        4.23      4.23 o
   0   3  10       29.26       26.71      5.65 o
   1   3  10       51.63       51.36      7.38 o
   2   3  10       17.98       16.61      6.19 o
 -10   4  10       96.84      103.70      7.82 o
  -9   4  10       30.11       35.61      5.21 o
  -8   4  10      117.56      135.18      8.47 o
  -7   4  10      513.65      503.93     11.40 o
  -6   4  10        6.02        6.30      3.69 o
  -5   4  10       17.41       12.27      3.91 o
  -4   4  10       38.67       35.51      4.78 o
  -3   4  10      130.96      134.10     10.21 o
  -2   4  10       47.61       43.98      6.62 o
  -1   4  10       41.37       27.36      5.75 o
   0   4  10       60.42       44.19      6.95 o
   1   4  10      112.60      127.58     11.08 o
 -10   5  10        1.21        7.60      5.21 o
  -9   5  10        3.47        6.62      4.67 o
  -8   5  10       18.12       20.41      4.67 o
  -7   5  10      178.21      177.53      7.93 o
  -6   5  10      185.18      217.60      9.56 o
  -5   5  10        0.54        4.78      3.80 o
  -4   5  10        0.20        3.37      3.80 o
  -3   5  10        7.38        5.43      5.21 o
  -2   5  10        0.71        1.85      4.78 o
  -1   5  10       60.72       46.04      7.06 o
   0   5  10        0.40        3.58      5.86 o
   1   5  10       38.70       26.71      6.84 o
  -9   6  10       77.33       68.62      7.06 o
  -8   6  10        2.50        1.74      3.69 o
  -7   6  10        3.67        1.74      4.23 o
  -6   6  10       15.85       17.48      4.78 o
  -5   6  10      181.83      213.36      9.34 o
  -4   6  10      143.35      182.09     11.51 o
  -3   6  10       86.30       79.92      9.12 o
  -2   6  10       66.84       84.15      8.90 o
  -1   6  10       57.86       59.18      8.25 o
  -8   7  10        0.81        2.17      4.34 o
  -7   7  10        6.00       -2.82      4.89 o
  -6   7  10        9.24        4.67      4.67 o
  -5   7  10        6.37        2.17      4.45 o
  -4   7  10        3.85       -4.23      5.65 o
  -3   7  10        4.74        5.32      6.08 o
  -2   7  10       92.45       67.76      9.45 o
  -6   8  10        6.34        2.50      5.54 o
  -5   8  10       26.19       41.59      7.82 o
  -2 -10  11      168.93      191.32     13.90 o
  -1 -10  11       42.32       54.40      9.01 o
  -5  -9  11      142.79      141.48     11.73 o
  -4  -9  11       28.88       21.17      6.51 o
  -3  -9  11       21.69       31.60      6.84 o
  -2  -9  11       98.98       82.52      9.45 o
  -1  -9  11      103.26      122.59     11.18 o
   0  -9  11       16.17       14.77      6.51 o
   1  -9  11      309.50      313.04     15.20 o
  -6  -8  11        3.61        6.95      6.41 o
  -5  -8  11       31.95       25.63      6.41 o
  -4  -8  11        7.64        8.25      5.21 o
  -3  -8  11      243.37      259.62     13.03 o
  -2  -8  11       17.31       22.91      6.08 o
  -1  -8  11       26.49       16.83      6.08 o
   0  -8  11       41.96       52.77      7.60 o
   1  -8  11        3.56        1.63      5.86 o
   2  -8  11       62.74       48.21      6.62 o
  -7  -7  11       80.07       61.67      6.95 o
  -6  -7  11      120.47      106.19     10.32 o
  -5  -7  11        3.94       -1.95      4.78 o
  -4  -7  11       72.66       79.48      8.25 o
  -3  -7  11        6.28       -0.54      4.78 o
  -2  -7  11      160.07      167.65     11.84 o
  -1  -7  11       59.10       64.39      7.93 o
   0  -7  11       72.64       65.26      7.60 o
   1  -7  11       41.88       49.73      5.75 o
   2  -7  11        9.47       14.44      6.08 o
   3  -7  11      108.88       98.70     10.10 o
  -8  -6  11       12.53        6.41      5.10 o
  -7  -6  11        2.26        7.60      4.78 o
  -6  -6  11       92.03       90.45      7.27 o
  -5  -6  11        0.00        1.30      3.04 o
  -4  -6  11        4.57        1.09      4.67 o
  -3  -6  11       35.73       30.84      5.32 o
  -2  -6  11        9.90        6.19      4.34 o
  -1  -6  11        0.14       -0.54      4.45 o
   0  -6  11       10.42       10.75      3.58 o
   1  -6  11      367.63      366.35     11.51 o
   2  -6  11       10.24        9.99      5.75 o
   3  -6  11      111.54      116.29     10.64 o
  -8  -5  11       63.28       74.70      7.49 o
  -7  -5  11       19.82       18.57      4.67 o
  -6  -5  11      134.61      135.29      8.36 o
  -5  -5  11      113.61      123.35      7.49 o
  -4  -5  11       91.52      100.00      6.84 o
  -3  -5  11      154.23      157.55     10.53 o
  -2  -5  11        0.08       -2.39      3.80 o
  -1  -5  11        0.74        3.37      4.02 o
   0  -5  11        1.76        4.45      3.58 o
   1  -5  11        8.76        1.52      4.99 o
   2  -5  11      150.23      168.63     11.84 o
   3  -5  11      114.88      152.77     11.94 o
  -9  -4  11      201.43      237.79     10.53 o
  -8  -4  11        7.68       -1.63      4.13 o
  -7  -4  11        1.45        2.71      4.02 o
  -6  -4  11       61.02       54.07      5.43 o
  -5  -4  11        0.53        1.09      3.37 o
  -4  -4  11      128.36      127.37      6.30 o
  -3  -4  11       19.30       17.26      3.15 o
  -2  -4  11       68.30       53.21      6.30 o
  -1  -4  11       11.55        6.95      3.47 o
   0  -4  11       74.32       81.11      6.19 o
   1  -4  11       93.43      111.84      9.99 o
   2  -4  11       49.71       44.52      7.06 o
   3  -4  11        6.33       17.16      6.19 o
  -9  -3  11       21.47       23.67      6.08 o
  -8  -3  11      129.40      150.06     10.75 o
  -7  -3  11        9.28        6.19      3.47 o
  -6  -3  11       29.61       16.72      3.37 o
  -5  -3  11       37.89       32.25      3.80 o
  -4  -3  11      123.44      127.91      6.19 o
  -3  -3  11        0.50        0.98      2.61 o
  -2  -3  11       50.58       40.94      3.37 o
  -1  -3  11       22.89       12.70      2.93 o
   0  -3  11      183.28      187.19      8.36 o
   1  -3  11       20.37       26.28      5.97 o
   2  -3  11        1.84       -2.61      4.99 o
   3  -3  11       47.08       39.09      7.06 o
 -10  -2  11        0.31       -2.50      5.54 o
  -9  -2  11       10.51       11.73      5.21 o
  -8  -2  11        6.54        3.26      4.34 o
  -7  -2  11       93.72      101.31      6.84 o
  -6  -2  11      125.53      123.02      7.38 o
  -5  -2  11        4.62        1.74      2.71 o
  -4  -2  11      366.38      389.81      9.12 o
  -3  -2  11       26.80       24.76      3.37 o
  -2  -2  11        6.34        0.65      2.61 o
  -1  -2  11       64.86       47.78      4.13 o
   0  -2  11       12.89        4.89      3.58 o
   1  -2  11       17.19       12.49      5.10 o
   2  -2  11       75.50       82.09      8.90 o
   3  -2  11      111.99      113.25     10.97 o
 -10  -1  11       11.85        7.38      6.30 o
  -9  -1  11        7.85        8.14      4.99 o
  -8  -1  11      341.00      335.73     10.97 o
  -7  -1  11      102.25      111.19      7.27 o
  -6  -1  11       10.74        7.71      3.26 o
  -5  -1  11       47.08       40.50      4.45 o
  -4  -1  11      283.25      254.84      8.58 o
  -3  -1  11      545.23      604.69     11.73 o
  -2  -1  11       37.23       33.55      3.26 o
  -1  -1  11      194.01      198.70      7.93 o
   0  -1  11       35.79       36.05      4.67 o
   1  -1  11      159.69      159.51      8.90 o
   2  -1  11       31.07       27.80      6.62 o
   3  -1  11       21.71       28.12      6.62 o
 -10   0  11        1.98       -2.93      5.65 o
  -9   0  11      105.86      112.71      9.99 o
  -8   0  11      180.31      188.17      8.25 o
  -7   0  11       53.89       51.14      5.10 o
  -6   0  11        9.48        5.97      3.47 o
  -5   0  11      188.58      188.50      7.38 o
  -4   0  11       53.21       65.26      5.43 o
  -3   0  11     1784.40     1780.74     29.32 o
  -2   0  11       14.58        4.45      3.26 o
  -1   0  11       23.75       20.74      3.91 o
   0   0  11       74.56       58.85      7.06 o
   1   0  11      291.50      302.73     10.64 o
   2   0  11       82.14      105.32      8.04 o
 -10   1  11       10.20       12.27      5.75 o
  -9   1  11       14.32       14.12      4.34 o
  -8   1  11      126.25      139.20      8.25 o
  -7   1  11       55.33       52.34      5.10 o
  -6   1  11      105.57      104.46      7.06 o
  -5   1  11       17.17       14.77      3.26 o
  -4   1  11        2.36        6.62      3.37 o
  -3   1  11        3.02        0.87      3.04 o
  -2   1  11       93.16      124.00      9.34 o
  -1   1  11       12.45       -0.98      4.23 o
   0   1  11       10.54        7.60      4.99 o
   1   1  11       46.67       57.11      6.19 o
   2   1  11       13.96       11.51      6.19 o
 -10   2  11       50.96       62.00      6.73 o
  -9   2  11       35.93       31.49      4.99 o
  -8   2  11       18.87       25.95      4.67 o
  -7   2  11       48.97       38.11      4.67 o
  -6   2  11       44.59       42.46      4.99 o
  -5   2  11       28.90       24.21      4.23 o
  -4   2  11      386.71      384.38     11.18 o
  -3   2  11      389.58      380.69     11.08 o
  -2   2  11       30.73       37.68      5.97 o
  -1   2  11       11.55        6.41      4.89 o
   0   2  11       12.02        7.17      5.10 o
   1   2  11        0.01       -4.56      5.54 o
 -10   3  11       85.78       80.57      7.17 o
  -9   3  11       13.26       12.38      4.45 o
  -8   3  11       62.12       46.80      5.21 o
  -7   3  11       67.11       61.35      6.08 o
  -6   3  11       40.42       40.83      4.23 o
  -5   3  11       46.72       45.17      5.32 o
  -4   3  11       21.77       19.11      4.02 o
  -3   3  11       51.19       64.93      7.71 o
  -2   3  11        1.33       -0.98      4.56 o
  -1   3  11       18.43       15.64      5.32 o
   0   3  11      154.02      163.74     10.75 o
   1   3  11        0.61        6.73      5.54 o
  -9   4  11        5.25        5.65      4.78 o
  -8   4  11       24.94       28.67      4.67 o
  -7   4  11      102.50      120.09      8.04 o
  -6   4  11       68.06       66.56      6.19 o
  -5   4  11      170.05      183.07      9.45 o
  -4   4  11      145.60      165.26      8.69 o
  -3   4  11      146.58      150.39     11.29 o
  -2   4  11        5.14       10.86      4.99 o
  -1   4  11       20.33        6.30      5.54 o
   0   4  11       16.25       18.46      6.62 o
  -9   5  11       54.15       55.70      6.62 o
  -8   5  11        1.05       -0.22      4.78 o
  -7   5  11       69.44       64.50      5.21 o
  -6   5  11        6.71        7.93      4.23 o
  -5   5  11       43.22       38.76      5.65 o
  -4   5  11       52.10       60.91      8.14 o
  -3   5  11       10.01       20.20      6.30 o
  -2   5  11       15.05       11.18      5.86 o
  -1   5  11       47.70       49.19      7.60 o
  -8   6  11      171.24      172.32     10.21 o
  -7   6  11       60.83       59.61      6.84 o
  -6   6  11       66.69       73.51      7.27 o
  -5   6  11        0.90       -3.15      5.86 o
  -4   6  11       24.13       13.90      6.41 o
  -3   6  11       30.18       42.56      7.93 o
  -2   6  11       11.01       13.68      6.41 o
  -6   7  11       56.03       47.45      7.06 o
  -5   7  11       44.00       56.25      9.01 o
  -2  -9  12        3.80       -0.65      6.62 o
  -5  -8  12       52.03       51.14      8.14 o
  -4  -8  12        0.24        6.19      6.08 o
  -3  -8  12       10.91       11.73      5.86 o
  -2  -8  12       50.13       59.29      7.93 o
  -1  -8  12       35.57       53.86      9.01 o
   0  -8  12       71.42      107.71     10.97 o
  -6  -7  12        4.96        6.41      6.08 o
  -5  -7  12        0.41        2.82      5.21 o
  -4  -7  12        2.14       -1.09      4.99 o
  -3  -7  12       30.82       34.20      6.73 o
  -2  -7  12        1.40       -1.19      5.43 o
  -1  -7  12       60.39       57.77      8.04 o
   0  -7  12      120.06      112.93     10.86 o
   1  -7  12       90.79      100.00     14.44 o
  -7  -6  12        1.33        9.56      4.89 o
  -6  -6  12       60.99       53.31      7.49 o
  -5  -6  12      107.56      122.37      8.36 o
  -4  -6  12      102.87      123.35      9.88 o
  -3  -6  12       53.29       57.01      7.49 o
  -2  -6  12        0.07        1.52      4.89 o
  -1  -6  12      103.14      105.11      9.77 o
   0  -6  12       10.78        4.23      5.75 o
   1  -6  12        7.28       -2.06      5.86 o
   2  -6  12       27.43       17.70      6.73 o
  -8  -5  12        7.38        7.06      4.99 o
  -7  -5  12        3.96        3.91      4.34 o
  -6  -5  12        2.32        0.43      4.23 o
  -5  -5  12      301.58      300.34     10.53 o
  -4  -5  12        3.86        5.21      5.21 o
  -3  -5  12       98.67      100.76      9.12 o
  -2  -5  12      146.91      154.29     10.86 o
  -1  -5  12      294.60      242.35     11.73 o
   0  -5  12      143.17      120.85     10.10 o
   1  -5  12      101.03      106.08     10.21 o
   2  -5  12       12.59       13.03      6.84 o
  -8  -4  12      121.69      126.71     10.97 o
  -7  -4  12        5.08        3.26      4.23 o
  -6  -4  12        1.33        3.26      4.23 o
  -5  -4  12      117.00      109.99      6.30 o
  -4  -4  12       54.03       62.65      4.89 o
  -3  -4  12       65.66       54.40      6.95 o
  -2  -4  12       28.87       16.50      5.10 o
  -1  -4  12        0.56       -1.41      3.80 o
   0  -4  12      109.30       99.57      7.38 o
   1  -4  12        0.58       -2.39      5.10 o
   2  -4  12       42.16       62.43      8.36 o
  -9  -3  12       62.76       82.30      9.45 o
  -8  -3  12        7.91        9.45      5.32 o
  -7  -3  12       66.71       71.99      7.93 o
  -6  -3  12       13.48       10.21      3.80 o
  -5  -3  12      175.98      185.57      7.49 o
  -4  -3  12     1072.49     1111.12     18.02 o
  -3  -3  12       49.64       44.52      4.34 o
  -2  -3  12       44.35       43.87      6.19 o
  -1  -3  12       43.91       41.15      5.97 o
   0  -3  12       15.37       14.88      5.43 o
   1  -3  12        9.91        6.19      5.65 o
   2  -3  12       71.02       72.75      9.34 o
  -9  -2  12       44.53       37.13      7.27 o
  -8  -2  12      254.17      252.34     12.38 o
  -7  -2  12      229.75      248.87      9.45 o
  -6  -2  12      443.83      440.62     12.16 o
  -5  -2  12        0.62       -2.06      3.58 o
  -4  -2  12       64.63       64.82      5.43 o
  -3  -2  12        7.20        3.47      3.15 o
  -2  -2  12        1.83       -2.06      3.04 o
  -1  -2  12       16.38       21.82      4.56 o
   0  -2  12      221.72      235.19     12.49 o
   1  -2  12      361.35      333.89     14.22 o
   2  -2  12       34.88       32.25      7.27 o
  -9  -1  12       74.53       65.15      8.36 o
  -8  -1  12       44.27       30.95      4.99 o
  -7  -1  12       77.74       93.05      6.95 o
  -6  -1  12       14.45       18.78      4.02 o
  -5  -1  12        0.01        1.19      3.26 o
  -4  -1  12      672.76      654.97     14.88 o
  -3  -1  12      145.17      135.08      9.66 o
  -2  -1  12        4.37        0.65      3.58 o
  -1  -1  12       19.89       16.61      5.43 o
   0  -1  12       37.13       41.48      6.95 o
   1  -1  12        5.84       -2.28      7.06 o
  -9   0  12      114.55      120.74      8.36 o
  -8   0  12        3.54        0.33      3.91 o
  -7   0  12       15.97       14.77      3.69 o
  -6   0  12       30.26       29.53      4.56 o
  -5   0  12       41.70       34.75      4.56 o
  -4   0  12       55.87       45.82      6.73 o
  -3   0  12       18.05       17.05      3.91 o
  -2   0  12      149.68      166.46     11.40 o
  -1   0  12       26.46       26.82      5.97 o
   0   0  12       12.65        9.34      4.45 o
   1   0  12        0.06       -5.75      5.75 o
  -9   1  12        3.28        4.34      4.34 o
  -8   1  12       99.22       92.29      7.17 o
  -7   1  12        3.12        5.75      4.45 o
  -6   1  12       27.29       36.37      4.99 o
  -5   1  12       10.08       12.70      3.69 o
  -4   1  12      108.90       93.27      6.84 o
  -3   1  12        6.12       15.53      5.32 o
  -2   1  12        5.19        4.56      5.10 o
  -1   1  12       47.05       56.35      7.49 o
   0   1  12        0.02       -3.58      5.54 o
   1   1  12       68.34       62.11      8.80 o
  -9   2  12       20.24       24.43      5.32 o
  -8   2  12       10.69        6.95      4.45 o
  -7   2  12       10.47        5.86      3.91 o
  -6   2  12        8.65       11.94      4.34 o
  -5   2  12       61.62       41.80      6.41 o
  -4   2  12        1.02       -1.09      4.02 o
  -3   2  12       27.13       22.48      6.19 o
  -2   2  12       23.03       16.29      5.86 o
  -1   2  12        0.26       -4.99      4.99 o
   0   2  12       11.93        3.26      5.97 o
  -9   3  12       47.73       40.07      5.75 o
  -8   3  12       53.68       49.62      6.08 o
  -7   3  12      108.09      118.14      8.14 o
  -6   3  12      292.71      340.19      9.99 o
  -5   3  12      113.50      120.31      8.25 o
  -4   3  12      100.88      116.73     10.32 o
  -3   3  12       40.94       43.54      7.17 o
  -2   3  12       82.79       84.37      9.12 o
  -1   3  12       63.49       68.41      8.58 o
  -8   4  12       77.72       69.60      6.73 o
  -7   4  12      120.54      115.21      8.25 o
  -6   4  12        5.38        1.95      4.56 o
  -5   4  12       23.16       21.17      4.78 o
  -4   4  12        2.73        5.54      5.97 o
  -3   4  12       26.55       29.43      7.27 o
  -2   4  12      106.86      120.31     11.18 o
  -7   5  12       87.31       94.36      7.06 o
  -6   5  12      132.43      142.68      9.34 o
  -5   5  12       79.89       92.84     10.32 o
  -4   5  12        1.82       -1.09      6.30 o
  -3   5  12       36.58       45.39      8.04 o
  -4  -7  13      104.89      130.19     11.40 o
  -3  -7  13       12.33       14.55      6.51 o
  -2  -7  13        3.09       10.97      6.73 o
  -1  -7  13       17.06       25.41      7.71 o
  -6  -6  13       41.34       42.35      5.86 o
  -5  -6  13        7.85        8.69      5.86 o
  -4  -6  13        0.18        0.98      5.54 o
  -3  -6  13      187.42      192.30     13.36 o
  -2  -6  13      273.15      301.42     14.01 o
  -1  -6  13      117.43      114.23     10.86 o
   0  -6  13       30.73       39.52     10.97 o
  -7  -5  13        4.01       10.10      4.99 o
  -6  -5  13       78.38       90.34      7.71 o
  -5  -5  13      196.44      214.77     11.84 o
  -4  -5  13      214.61      226.07     10.10 o
  -3  -5  13      113.67      114.12     10.21 o
  -2  -5  13       10.29        6.41      5.65 o
  -1  -5  13       56.75       50.06      7.27 o
   0  -5  13       16.43       16.18     10.86 o
  -7  -4  13        0.00       -4.45      5.21 o
  -6  -4  13       17.07        8.47      5.43 o
  -5  -4  13      169.89      199.36      8.47 o
  -4  -4  13       27.68       19.33      6.19 o
  -3  -4  13       18.46       15.53      4.56 o
  -2  -4  13       66.60       62.11      7.82 o
  -1  -4  13       32.39       33.77     10.21 o
   0  -4  13       26.01       23.56      7.06 o
  -8  -3  13        4.30       12.81      6.19 o
  -7  -3  13       81.82       87.19      8.80 o
  -6  -3  13       19.35       10.64      4.34 o
  -5  -3  13        0.27       -3.80      3.80 o
  -4  -3  13       58.34       57.98      6.51 o
  -3  -3  13        5.08       10.64      7.17 o
  -2  -3  13        0.89        1.30      4.99 o
  -1  -3  13      190.10      217.05     12.60 o
   0  -3  13      340.04      324.55     14.44 o
  -8  -2  13        0.46       -4.13      5.32 o
  -7  -2  13       20.61       14.88      4.45 o
  -6  -2  13       43.63       42.78      5.21 o
  -5  -2  13      316.98      313.48     10.53 o
  -4  -2  13      127.94      147.67      8.47 o
  -3  -2  13        0.06        1.09      4.02 o
  -2  -2  13       40.96       38.87     10.10 o
  -1  -2  13       58.02       57.11     10.53 o
   0  -2  13       11.47       -1.63      8.36 o
  -8  -1  13       24.26       12.60      4.78 o
  -7  -1  13       48.09       52.23      5.86 o
  -6  -1  13        1.82       -3.80      3.80 o
  -5  -1  13      107.49       97.83      7.06 o
  -4  -1  13      161.45      165.91      9.34 o
  -3  -1  13      155.26      142.35     10.75 o
  -2  -1  13      127.22      141.70     10.97 o
  -1  -1  13       57.48       65.69      6.73 o
   0  -1  13      101.57      112.93     14.66 o
  -8   0  13      146.69      161.03      9.66 o
  -7   0  13        0.70        2.28      4.45 o
  -6   0  13      187.24      192.19      9.12 o
  -5   0  13        5.24       13.46      4.34 o
  -4   0  13       84.95       67.10      8.04 o
  -3   0  13      200.66      178.18     12.16 o
  -2   0  13       11.18        8.69      5.75 o
  -1   0  13        5.87        3.47      5.75 o
  -8   1  13        0.46        5.21      4.89 o
  -7   1  13        0.01       -2.39      4.34 o
  -6   1  13       58.25       61.89      5.86 o
  -5   1  13       44.33       38.11      4.67 o
  -4   1  13      103.36      102.07      9.45 o
  -3   1  13       18.86       16.94      6.30 o
  -2   1  13        0.08       -5.54      5.54 o
  -1   1  13        0.90        0.11      5.97 o
  -8   2  13       25.73       24.97      5.43 o
  -7   2  13       26.23       22.59      5.10 o
  -6   2  13       17.64       20.63      4.78 o
  -5   2  13       16.02        5.21      5.43 o
  -4   2  13        0.32       -5.32      5.32 o
  -3   2  13       89.85       97.18      9.77 o
  -2   2  13        3.38       -0.98      5.86 o
  -7   3  13        6.07        1.85      4.45 o
  -6   3  13       61.27       54.83      5.75 o
  -5   3  13        0.24       -0.54      4.78 o
  -4   3  13        5.56        6.30      6.73 o
  -3   3  13       20.36       24.00      6.95 o
  -4  -5  14        3.51        7.06      5.97 o
  -3  -5  14       24.41       15.20      6.62 o
  -5  -4  14      168.37      192.84     19.00 o
  -4  -4  14       18.11       23.56      9.34 o
  -3  -4  14       53.76       44.19     10.21 o
  -2  -4  14       14.71       -4.13      8.90 o
  -6  -3  14       50.78       54.62      6.51 o
  -5  -3  14      321.82      327.59     11.18 o
  -4  -3  14      120.16      143.00     15.96 o
  -3  -3  14       54.11       53.31     10.32 o
  -7  -2  14      161.50      182.63     10.64 o
  -6  -2  14        0.43       -3.47      4.67 o
  -5  -2  14       23.25       23.89      5.32 o
  -4  -2  14       47.82       56.68      6.73 o
  -7  -1  14        2.45        4.67      4.67 o
  -6  -1  14        7.86        0.22      4.78 o
  -5  -1  14        6.35        4.13      4.89 o
  -4  -1  14      315.74      318.69     11.62 o
  -3  -1  14      344.59      335.63     21.50 o
  -2  -1  14       32.27       23.13     10.10 o
  -6   0  14       17.53       11.73      5.10 o
  -5   0  14       39.87       37.24      5.97 o
  -4   0  14       70.38       55.05      7.17 o
  -3   0  14        4.64       -5.43      9.12 o
  -6   1  14        3.58        3.26      4.89 o
  -5   1  14       26.36       23.67      4.89 o
  -4   1  14      263.93      281.12     20.63 o
 
